# Supplementary material for: A citric acid cycle-deficient Escherichia coli as an efficient chassis for aerobic fermentations
Source: Nat Commun. 2024 Mar 15;15:2372. doi: 10.1038/s41467-024-46655-4 (PMC10943122; doi:10.1038/s41467-024-46655-4)
Supplement: Supplementary file 4 — Supplementary Data 1 [file 41467_2024_46655_MOESM4_ESM.xls]

## Sheet: Read me
Gene mutations in dTCA strain before ALE
Location	Base_Ref	Base_Seq	Synonym	ORF Locus		Strand	KEGG Orthology	KEGG Modules	Gene	COG
3816097	A	C	BW25113_3650	3815760	3817868	+	K01139;		spoT	bifunctional (p)ppGpp synthetase II/ guanosine-3',5'-bis pyrophosphate 3'-pyrophosphohydrolase
4226291	G	A	BW25113_4027	4226190	4226828	+			yjbF	extracellular polysaccharide production lipoprotein
