# Supplementary material for: A citric acid cycle-deficient Escherichia coli as an efficient chassis for aerobic fermentations
Source: Nat Commun. 2024 Mar 15;15:2372. doi: 10.1038/s41467-024-46655-4 (PMC10943122; doi:10.1038/s41467-024-46655-4)
Supplement: Supplementary file 5 — Supplementary Data 2 [file 41467_2024_46655_MOESM5_ESM.xls]

## Sheet: Read me
Gene mutations in dTCA-E1 strain
Location	Base_Ref	Base_Seq	Synonym	ORF Locus		Strand	KEGG Orthology	KEGG Modules	Gene	COG
7825	T	A	BW25113_0007	6529	7959	-	K03310;		yaaJ	putative transporter
9299	A	G	BW25113_0009	9306	9893	+	K03831;		mog	molybdochelatase incorporating molybdenum into molybdopterin
64168	C	T	BW25113_0060	63429	65780	-	K02336;		polB	DNA polymerase II
89576	T	C	BW25113_0084	87900	89666	+	K03587;		ftsI	transpeptidase involved in septal peptidoglycan synthesis (penicillin-binding protein 3)
91394	G	A	BW25113_0086	91137	92495	+	K01929;		murF	UDP-N-acetylmuramoyl-tripeptide:D-alanyl-D- alanine ligase
108881	C	T	BW25113_0102	108343	109086	-	K18778;		zapD	FtsZ stabilizer
187348	C	A	BW25113_0170	187344	188195	+	K02357;		tsf	translation elongation factor EF-Ts
193171	G	A	BW25113_0176	193033	194385	+	K11749;		rseP	inner membrane zinc RIP metalloprotease; RpoE activator, by degrading RseA; cleaved signal peptide endoprotease
194287	G	A	BW25113_0176	193033	194385	+	K11749;		rseP	inner membrane zinc RIP metalloprotease; RpoE activator, by degrading RseA; cleaved signal peptide endoprotease
219395	A	T	BW25113_0200	219320	219895	+	K03273;	M00064;	gmhB	D,D-heptose 1,7-bisphosphate phosphatase
233903	A	T	BW25113_0217	233822	234607	+			yafT	lipoprotein
239176	G	A	BW25113_0221	237346	239790	-	K06445;	M00087;	fadE	acyl coenzyme A dehydrogenase
306155	C	T	BW25113_0293	305795	306382	-			ecpA	ECP pilin
307982	G	T	BW25113_0295	307823	308050	+			ykgL	uncharacterized protein
308045	T	C	BW25113_0295	307823	308050	+			ykgL	uncharacterized protein
331537	C	G	BW25113_0318	330991	331596	+	K06867;		yahD	ankyrin repeat protein
350763	G	T	BW25113_0336	350633	351892	+	K10974;		codB	cytosine transporter
356244	C	T	BW25113_0341	355703	356857	+	K03449;		cynX	putative cyanate transporter
364376	G	A	BW25113_0347	362844	364508	+	K05712;	M00545;	mhpA	3-(3-hydroxyphenyl)propionate hydroxylase
410873	G	A	BW25113_0397	408063	411209	-	K03546;		sbcC	exonuclease, dsDNA, ATP-dependent
467296	G	A	BW25113_0449	466092	467873	+	K18890;	M00707;	mdlB	putative multidrug transporter subunit of ABC superfamily, ATP-binding component
467570	G	A	BW25113_0449	466092	467873	+	K18890;	M00707;	mdlB	putative multidrug transporter subunit of ABC superfamily, ATP-binding component
469812	T	C	BW25113_0452	469757	470617	-	K10805;		tesB	acyl-CoA thioesterase 2
483902	G	T	BW25113_0465	481992	485354	+	K05802;		mscK	mechanosensitive channel protein, intermediate conductance, K+ regulated
485085	G	A	BW25113_0465	481992	485354	+	K05802;		mscK	mechanosensitive channel protein, intermediate conductance, K+ regulated
494438	G	A	BW25113_0475	493511	494473	+	K01772;	M00121;	hemH	ferrochelatase
500621	C	T	BW25113_0480	500370	502022	+	K11751;		ushA	bifunctional UDP-sugar hydrolase/5'-nucleotidase
516403	C	T	BW25113_0496	515872	518286	+	K02004;	M00258;	ybbP	putative ABC transporter permease
529948	A	T	BW25113_0507	529372	531153	+	K01608;		gcl	glyoxylate carboligase
532592	C	T	BW25113_0509	532042	532920	+	K00042;		glxR	tartronate semialdehyde reductase, NADH-dependent
534260	T	C	BW25113_0511	533089	534543	+	K10975;		ybbW	putative allantoin transporter
535804	A	G	BW25113_0512	534603	535964	+	K01466;		allB	allantoinase
557123	C	A	BW25113_0532	555153	557756	+	K07354;		sfmD	putative outer membrane export usher protein
565319	T	C	BW25113_0544	564358	565884	+			ybcK	DLP12 prophage; putative recombinase
572883	T	C	BW25113_0554	572854	573069	+			essD	DLP12 prophage; putative phage lysis protein
592837	T	C	BW25113_0573	592587	592919	+	K07810;		cusF	periplasmic copper- and silver-binding protein
616390	A	G	BW25113_0589	615652	616644	-	K02015;	M00240;	fepG	iron-enterobactin transporter subunit
642957	C	T	BW25113_0613	642087	642965	-	K05966;		citG	2-(5''-triphosphoribosyl)-3'-dephosphocoenzyme-A synthase
642957	C	T	BW25113_0614	642940	643491	-	K05964;		citX	apo-citrate lyase phosphoribosyl-dephospho-CoA transferase
709427	A	C	BW25113_0688	709014	710654	+	K01835;	M00549;	pgm	phosphoglucomutase
721023	A	G	BW25113_0697	720444	722492	-	K01547;		kdpB	potassium translocating ATPase, subunit B
739486	A	G	BW25113_0711	739049	739705	+			ybgJ	putative allophanate hydrolase, subunit 1
747629	G	A	BW25113_0718	745178	747625	-			ybgQ	putative outer membrane protein
749600	T	G	BW25113_0720	748641	749924	-	K01647;	M00009;M00010;M00012;	gltA	citrate synthase
749829	G	A	BW25113_0720	748641	749924	-	K01647;	M00009;M00010;M00012;	gltA	citrate synthase
751760	G	A	BW25113_0723	751363	753129	+	K00239;	M00009;M00011;M00149;	sdhA	succinate dehydrogenase, flavoprotein subunit
793385	A	G	BW25113_0766	793069	793887	-			ybhA	pyridoxal phosphate (PLP) phosphatase
805957	T	C	BW25113_0776	805837	806991	+	K00652;	M00123;	bioF	8-amino-7-oxononanoate synthase
825485	C	T	BW25113_0796	825428	826099	-			ybiH	DUF1956 domain-containing tetR family putative transcriptional regulator
839340	T	C	BW25113_0808	838711	840936	-			ybiO	mechanosensitive channel protein, intermediate conductance
879721	G	A	BW25113_0842	879129	880361	+	K08160;		mdfA	multidrug efflux system protein
889346	A	G	BW25113_0854	889240	890352	+	K11073;	M00300;	potF	putrescine transporter subunit: periplasmic-binding component of ABC superfamily
891245	G	A	BW25113_0855	890447	891580	+	K11076;	M00300;	potG	putrescine transporter subunit: ATP-binding component of ABC superfamily
895413	T	C	BW25113_0860	895300	896031	-	K09996;	M00229;	artJ	arginine binding protein, periplasmic
899434	G	A	BW25113_0865	899408	899923	-			ybjP	lipoprotein
907836	C	T	BW25113_0873	907618	909270	-	K05601;		hcp	hybrid-cluster [4Fe-2S-2O] protein in anaerobic terminal reductases
909680	A	G	BW25113_0874	909414	910313	-			ybjE	putative transporter
918821	G	A	BW25113_0882	918720	920996	+	K03694;		clpA	ATPase and specificity subunit of ClpA-ClpP ATP-dependent serine protease, chaperone activity
945273	G	A	BW25113_0901	945124	945714	+			ycaK	putative NAD(P)H-dependent oxidoreductase
979053	G	T	BW25113_0926	978531	979079	+			ycbK	M15A protease-related family periplasmic protein
981391	A	G	BW25113_0929	981350	982438	-	K09476;	M00746;	ompF	outer membrane porin 1a (Ia;b;F)
997977	G	A	BW25113_0941	997263	998333	+			elfG	putative fimbrial-like adhesin protein
1000898	A	G	BW25113_0945	1000224	1001234	+	K00254;	M00051;	pyrD	dihydro-orotate oxidase, FMN-linked
1001103	G	A	BW25113_0945	1000224	1001234	+	K00254;	M00051;	pyrD	dihydro-orotate oxidase, FMN-linked
1016277	G	A	BW25113_0958	1015866	1016375	-	K13053;		sulA	SOS cell division inhibitor
1052520	A	G	BW25113_0994	1051717	1052745	+	K11930;		torT	periplasmic sensory protein associated with the TorRS two-component regulatory system
1053529	C	T	BW25113_0996	1053540	1054712	+	K03532;		torC	trimethylamine N-oxide (TMAO) reductase I, cytochrome c-type subunit
1057636	A	T	BW25113_0998	1057255	1057854	+	K03533;		torD	TorA-maturation chaperone
1079460	G	T	BW25113_1019	1078832	1080103	+	K16301;		efeB	deferrrochelatase, periplasmic
1085178	G	A	BW25113_1023	1083295	1085313	-	K11931;		pgaB	poly-beta-1,6-N-acetyl-D-glucosamine (PGA) N-deacetylase outer membrane export lipoprotein
1101341	T	C	BW25113_1045	1101276	1101809	+			ymdB	O-acetyl-ADP-ribose deacetylase; RNase III inhibitor during cold shock; putative cardiolipin synthase C regulatory subunit
1132999	A	G	BW25113_1081	1132827	1133768	+	K02395;		flgJ	flagellar rod assembly protein and murein hydrolase; flagellum-specific muramidase
1143805	A	G	BW25113_1090	1143077	1144147	+	K03621;		plsX	putative phosphate acyltransferase
1148451	T	G	BW25113_1095	1147395	1148636	+	K09458;	M00083;M00572;	fabF	3-oxoacyl-[acyl-carrier-protein] synthase II
1149645	T	C	BW25113_1097	1149568	1150590	+	K07082;		yceG	septation protein, ampicillin sensitivity
1193620	T	C	BW25113_1138	1192989	1193693	-			ymfE	e14 prophage; putative inner membrane protein
1194718	A	T	BW25113_1139	1194151	1195044	+			lit	e14 prophage; cell death peptidase, inhibitor of T4 late gene expression
1205092	A	G	BW25113_1157	1204575	1205075	-			stfE	-
1210048	A	G	BW25113_1163	1209720	1210931	-			bluF	anti-repressor for YcgE, blue light-responsive; FAD-binding; has c-di-GMP phosphodiesterase-like EAL domain, but does not degrade c-di-GMP
1237044	C	T	BW25113_1191	1235791	1237527	-	K11105;		cvrA	putative cation/proton antiporter
1240964	C	T	BW25113_1196	1240616	1241056	+			ycgY	uncharacterized protein
1262188	A	G	BW25113_1212	1261550	1262383	+	K02493;		prmC	N5-glutamine methyltransferase, modifies release factors RF-1 and RF-2
1271578	C	T	BW25113_1222	1271278	1273074	-	K07673;	M00471;	narX	sensory histidine kinase in two-component regulatory system with NarL
1295641	A	G	BW25113_1243	1295439	1297070	+	K15580;	M00439;	oppA	oligopeptide transporter subunit
1297161	A	T	BW25113_1244	1297156	1298076	+	K15581;	M00439;	oppB	oligopeptide transporter subunit
1319201	C	T	BW25113_1268	1319003	1320898	+			yciQ	enhancer of membrane protein expression; putative inner membrane protein
1331035	C	T	BW25113_1276	1330088	1332763	+	K01681;	M00009;M00010;M00012;	acnA	aconitate hydratase 1
1336702	C	A	BW25113_1281	1336178	1336915	+	K01591;	M00051;	pyrF	orotidine-5'-phosphate decarboxylase
1343149	C	T	BW25113_1286	1341235	1343169	-	K01147;		rnb	ribonuclease II
1353866	G	T	BW25113_1297	1353747	1355165	-	K09470;	M00136;	puuA	glutamate--putrescine ligase
1358643	A	T	BW25113_1301	1358489	1359769	+	K09471;	M00136;	puuB	gamma-glutamylputrescine oxidoreductase
1363364	A	G	BW25113_1306	1363282	1363641	+	K03973;		pspC	psp operon transcription co-activator
1379061	T	C	BW25113_1321	1378374	1379771	+	K06918;		ycjX	DUF463 family protein, putative P-loop NTPase
1394660	G	T	BW25113_1336	1394504	1396030	-	K12942;		abgT	p-aminobenzoyl-glutamate transporter; membrane protein
1442309	G	T	BW25113_1385	1441776	1443275	+	K00146;		feaB	phenylacetaldehyde dehydrogenase
1487684	C	T	BW25113_1421	1486727	1488367	+	K05876;		trg	methyl-accepting chemotaxis protein III, ribose and galactose sensor receptor
1496992	T	C	BW25113_1431	1496714	1497382	+			ydcL	lipoprotein
1528667	G	A	BW25113_1463	1528281	1529126	+	K00675;		nhoA	N-hydroxyarylamine O-acetyltransferase
1542568	A	C	BW25113_1474	1541658	1544705	+	K08348;		fdnG	formate dehydrogenase-N, alpha subunit, nitrate-inducible
1567545	A	G	BW25113_1494	1566664	1569459	-	K07263;		pqqL	putative periplasmic M16 family zinc metalloendopeptidase
1632816	T	C	BW25113_1552	1632712	1632924	-	K03704;		cspI	Qin prophage; cold shock protein
1637921	A	G	BW25113_1560	1637512	1638561	-			ydfU	Qin prophage; uncharacterized protein
1654921	C	T	BW25113_1588	1654813	1657236	+	K07310;		ynfF	S- and N-oxide reductase, A subunit, periplasmic
1671670	G	A	BW25113_1603	1670628	1672160	-	K00324;		pntA	pyridine nucleotide transhydrogenase, alpha subunit
1674997	T	C	BW25113_1605	1673814	1675196	+	K03758;		ydgI	putative arginine/ornithine antiporter transporter
1679346	G	A	BW25113_1610	1678516	1679445	+	K10748;		tus	inhibitor of replication at Ter, DNA-binding protein
1686418	C	T	BW25113_1615	1685843	1687108	-	K16140;		uidC	putative outer membrane porin for beta-glucuronides porin protein
1726385	G	T	BW25113_1653	1723344	1727960	+	K03724;		lhr	putative ATP-dependent helicase
1733411	G	A	BW25113_1659	1733123	1734055	-			ydhB	LysR family putative transcriptional regulator
1735734	A	G	BW25113_1661	1735670	1736818	+	K00574;		cfa	cyclopropane fatty acyl phospholipid synthase (unsaturated-phospholipid methyltransferase)
1741022	G	A	BW25113_1667	1740957	1741262	+			ydhR	putative monooxygenase
1742324	T	C	BW25113_1668	1741388	1742992	+			ydhS	putative oxidoreductase
1754237	G	A	BW25113_1680	1753560	1754780	-	K11717;		sufS	cysteine desulfurase, stimulated by SufE; selenocysteine lyase, PLP-dependent
1779488	C	T	BW25113_1702	1778991	1781369	-	K01007;		ppsA	phosphoenolpyruvate synthase
1802098	G	A	BW25113_1725	1802053	1802913	+			yniA	fructosamine kinase family protein
1814861	G	A	BW25113_1737	1814113	1815471	-	K02761;	M00275;	chbC	N,N'-diacetylchitobiose-specific enzyme IIC component of PTS
1840316	G	A	BW25113_1763	1839256	1841217	-	K03169;		topB	DNA topoisomerase III
1840657	G	T	BW25113_1763	1839256	1841217	-	K03169;		topB	DNA topoisomerase III
1858461	T	C	BW25113_1780	1858107	1858991	+	K01792;		yeaD	D-hexose-6-phosphate epimerase-like protein
1864798	T	C	BW25113_1785	1864642	1866117	+			yeaI	putative membrane-anchored diguanylate cyclase
1888494	A	G	BW25113_1810	1888390	1888689	+			yoaC	DUF1889 family protein
1901514	C	T	BW25113_1823	1901483	1901692	-	K03704;		cspC	stress protein, member of the CspA-family
1915460	T	C	BW25113_1835	1914480	1915919	+	K11392;		rsmF	16S rRNA m(5)C1407 methyltransferase, SAM-dependent
1919880	G	T	BW25113_1843	1919697	1920353	+			yobB	C-N hydrolase family protein
1928221	G	A	BW25113_1851	1927050	1928861	-	K01690;	M00008;	edd	6-phosphogluconate dehydratase
1928725	G	A	BW25113_1851	1927050	1928861	-	K01690;	M00008;	edd	6-phosphogluconate dehydratase
1931468	G	A	BW25113_1853	1930909	1931778	+	K19337;		yebK	putative DNA-binding transcriptional regulator
1942396	T	C	BW25113_1864	1941668	1942408	-			yebC	UPF0082 family protein
1963003	C	T	BW25113_1884	1962761	1963621	-	K00575;		cheR	chemotaxis regulator, protein-glutamate methyltransferase
1966895	G	T	BW25113_1886	1965287	1966948	-	K05875;		tar	methyl-accepting chemotaxis protein II
1970937	G	A	BW25113_1890	1970509	1971396	-	K02556;		motA	proton conductor component of flagella motor
1984653	C	T	BW25113_1908	1984435	1985100	-	K07039;		yecA	UPF0149 family protein
1994909	G	T	BW25113_1922	1994551	1995270	-	K02405;		fliA	RNA polymerase, sigma 28 (sigma F) factor
1995644	A	G	BW25113_1923	1995591	1997087	-	K02406;		fliC	flagellar filament structural protein (flagellin)
2001857	A	G	BW25113_1929	2001758	2002963	+	K07112;		yedE	UPF0394 family sulfur transport domain-containing inner membrane protein
2010697	G	A	BW25113_1941	2010035	2011408	+	K02412;		fliI	flagellum-specific ATP synthase
2017809	C	A	BW25113_1951	2017449	2018072	+	K07781;		rcsA	transcriptional regulator of colanic acid capsular biosynthesis
2026207	C	T	BW25113_1962	2025865	2026560	-	K06950;		yedJ	putative HD superfamily phosphohydrolase
2048634	C	T	BW25113_1982	2048542	2049996	+	K01241;		amn	AMP nucleosidase
2054207	G	A	BW25113_1987	2053445	2054395	-	K13635;		cbl	ssuEADCB/tauABCD operon transcriptional activator
2058454	G	A	BW25113_1992	2057960	2058703	-	K02233;		cobS	cobalamin synthase
2067844	T	C	BW25113_2000	2065020	2068139	+	K12687;		flu	CP4-44 prophage; antigen 43 (Ag43) phase-variable biofilm formation autotransporter
2068043	T	G	BW25113_2000	2065020	2068139	+	K12687;		flu	CP4-44 prophage; antigen 43 (Ag43) phase-variable biofilm formation autotransporter
2073050	C	A	BW25113_2008	2073014	2074072	-			yeeA	putative transporter, FUSC family inner membrane protein
2094624	C	T	BW25113_2029	2093343	2094749	-	K00033;	M00004;M00006;	gnd	6-phosphogluconate dehydrogenase, decarboxylating
2106295	T	C	BW25113_2041	2105457	2106542	-	K01710;	M00793;	rfbB	dTDP-glucose 4,6 dehydratase, NAD(P)-binding
2108047	C	T	BW25113_2043	2107983	2109377	-	K16711;		wcaM	colanic acid biosynthesis protein
2108109	C	T	BW25113_2043	2107983	2109377	-	K16711;		wcaM	colanic acid biosynthesis protein
2136941	G	A	BW25113_2067	2136747	2140064	+			yegE	putative diguanylate cyclase
2141934	G	A	BW25113_2069	2141155	2142507	+	K04046;		yegD	Hsp70 chaperone family protein
2149287	G	A	BW25113_2075	2148744	2151866	+	K07788;	M00648;	mdtB	multidrug efflux system, subunit B
2199978	G	A	BW25113_2120	2199174	2201453	+			yehM	uncharacterized protein
2204200	T	C	BW25113_2122	2202579	2204579	+			yehQ	-
2211103	A	G	BW25113_2130	2210879	2212036	-	K05846;	M00209;	yehY	inner membrane putative ABC superfamily transporter permease
2251689	T	C	BW25113_2165	2250908	2251846	-	K16329;		psuG	pseudouridine 5'-phosphate glycosidase
2256684	G	T	BW25113_2169	2255844	2256974	-	K02768;	M00273;	fruB	fused fructose-specific PTS enzymes: IIA component/HPr component
2269636	A	G	BW25113_2179	2268752	2269777	+	K13895;	M00349;	yejE	microcin C transporter YejABEF, permease subunit; ABC family
2290366	C	A	BW25113_2200	2289841	2290503	-	K02194;	M00259;	ccmB	heme exporter subunit
2293955	G	T	BW25113_2206	2293746	2296232	-	K02567;	M00530;	napA	nitrate reductase, periplasmic, large subunit
2298685	C	T	BW25113_2210	2298587	2300233	-	K00116;	M00009;M00011;	mqo	malate dehydrogenase, FAD/NAD(P)-binding domain
2308015	T	C	BW25113_2216	2306967	2309639	+	K07676;	M00474;	rcsD	phosphotransfer intermediate protein in two-component regulatory system with RcsBC
2363004	C	T	BW25113_2255	2361518	2363500	+	K10011;	M00721;M00761;	arnA	fused UDP-L-Ara4N formyltransferase/UDP-GlcA C-4'-decarboxylase
2363612	G	A	BW25113_2256	2363497	2364387	+	K13014;	M00721;M00761;	arnD	undecaprenyl phosphate-alpha-L-ara4FN deformylase
2367586	T	C	BW25113_2260	2367127	2368482	-	K01911;	M00116;	menE	O-succinylbenzoate-CoA ligase
2368804	T	G	BW25113_2261	2368479	2369441	-	K02549;	M00116;	menC	O-succinylbenzoyl-CoA synthase
2419071	T	A	BW25113_2308	2418709	2419395	-	K10016;	M00225;M00226;	hisQ	histidine/lysine/arginine/ornithine transporter permease subunit
2453903	C	A	BW25113_2342	2452638	2453948	-	K00632;	M00087;	fadI	beta-ketoacyl-CoA thiolase, anaerobic, subunit
2489558	G	A	BW25113_2378	2489124	2490044	+	K12974;		lpxP	palmitoleoyl-acyl carrier protein (ACP)-dependent acyltransferase
2499002	A	G	BW25113_2384	2497989	2499026	-			ypdE	aminopeptidase
2503229	C	T	BW25113_2389	2503109	2504365	+			yfeO	putative ion channel protein
2517001	C	T	BW25113_2406	2516088	2517344	-	K11537;		xapB	xanthosine transporter
2542233	A	G	BW25113_2430	2541461	2542765	+			yfeW	penicillin binding protein PBP4B; weak DD-carboxypeptidase activity
2565142	G	A	BW25113_2456	2565122	2565409	-	K04028;		eutN	Ethanolamine catabolic microcompartment shell protein
2594694	C	T	BW25113_2481	2594560	2595177	+	K12136;		hyfA	hydrogenase 4, 4Fe-4S subunit
2596212	C	T	BW25113_2482	2595177	2597195	+	K12137;		hyfB	hydrogenase 4, membrane subunit
2597279	C	T	BW25113_2483	2597206	2598153	+	K12138;		hyfC	hydrogenase 4, membrane subunit
2621291	A	G	BW25113_2503	2620054	2622297	-			yfgF	cyclic-di-GMP phosphodiesterase, anaerobic
2663070	C	T	BW25113_2538	2662391	2663752	+	K05708;	M00545;	hcaE	3-phenylpropionate dioxygenase, large (alpha) subunit
2670605	G	A	BW25113_2547	2670209	2671720	-	K02056;	M00221;	yphE	putative sugar transporter subunit of ABC superfamily, ATP-binding component
2671119	G	A	BW25113_2547	2670209	2671720	-	K02056;	M00221;	yphE	putative sugar transporter subunit of ABC superfamily, ATP-binding component
2671315	C	T	BW25113_2547	2670209	2671720	-	K02056;	M00221;	yphE	putative sugar transporter subunit of ABC superfamily, ATP-binding component
2680225	T	C	BW25113_2552	2679194	2680384	+	K05916;		hmp	fused nitric oxide dioxygenase/dihydropteridine reductase 2
2694621	G	A	BW25113_2564	2694357	2695088	-	K03474;	M00124;	pdxJ	pyridoxine 5'-phosphate synthase
2756231	A	G	BW25113_2627	2754710	2756899	-			yfjK	DEAD/H helicase-like protein, CP4-57 putative defective prophage
2770474	A	G	BW25113_2645	2770474	2770791	+	K18838;		yfjZ	CP4-57 prophage; antitoxin of the YpjF-YfjZ toxin-antitoxin system
2786175	G	A	BW25113_2662	2786094	2787374	+	K07250;	M00027;	gabT	4-aminobutyrate aminotransferase, PLP-dependent
2795347	T	C	BW25113_2675	2794707	2796851	+	K00525;	M00053;	nrdE	ribonucleoside-diphosphate reductase 2, alpha subunit
2822293	T	C	BW25113_2706	2821980	2822339	+	K02466;		srlM	sorbitol-responsive srl operon transcriptional activator
2825107	G	A	BW25113_2709	2824134	2825648	-	K12266;		norR	anaerobic nitric oxide reductase DNA-binding transcriptional activator
2833772	T	G	BW25113_2715	2832883	2834340	+	K02753;	M00272;	ascF	fused cellobiose/arbutin/salicin-specific PTS enzymes: IIB component/IC component
2850435	G	A	BW25113_2733	2850452	2853013	+	K03555;		mutS	methyl-directed mismatch repair protein
2853217	C	A	BW25113_2734	2853119	2853775	+	K07314;		pphB	serine/threonine-specific protein phosphatase 2
2854384	T	C	BW25113_2735	2853826	2854593	-			ygbI	DeoR family putative transcriptional regulator
2857861	G	A	BW25113_2739	2857595	2858371	+			ygbM	putative hydroxypyruvate isomerase
2910113	C	T	BW25113_2786	2908416	2911172	+	K07678;	M00475;	barA	hybrid sensory histidine kinase, in two-component regulatory system with UvrY
2912607	A	G	BW25113_2787	2911404	2912744	-	K01706;		gudD	(D)-glucarate dehydratase 1
2918113	T	C	BW25113_2793	2918094	2918639	-	K15723;		syd	SecY-interacting protein
2928228	A	G	BW25113_2801	2927594	2928910	+	K02429;		fucP	L-fucose transporter
2957422	G	A	BW25113_2826	2957066	2957536	-	K02679;		ppdA	putative prepilin peptidase-dependent protein
2963964	G	A	BW25113_2832	2963779	2964492	+			ygdQ	UPF0053 family inner membrane protein
2968678	G	A	BW25113_2836	2967214	2969373	-	K05939;		aas	fused 2-acylglycerophospho-ethanolamine acyl transferase/acyl-acyl carrier protein synthetase
2982065	A	G	BW25113_2847	2981861	2982670	+			yqeI	putative transcriptional regulator
2985543	T	C	BW25113_2852	2985453	2986829	+			ygeH	putative transcriptional regulator
3033226	C	T	BW25113_2895	3033214	3033735	+	K03840;		fldB	flavodoxin 2
3035468	A	G	BW25113_2898	3034672	3035652	+	K06980;		ygfZ	iron-sulfur cluster repair protein, plumbagin resistance
3036369	T	C	BW25113_2899	3035848	3036507	-	K11068;		yqfA	hemolysin III family HylIII inner membrane protein
3052909	T	A	BW25113_2915	3052740	3053060	-			yqfE	-
3059515	C	A	BW25113_2920	3058161	3059639	+			scpC	propionyl-CoA:succinate CoA transferase
3078975	C	T	BW25113_2938	3077294	3079270	-	K01585;	M00133;	speA	biosynthetic arginine decarboxylase, PLP-binding
3089280	C	T	BW25113_2952	3089179	3089745	+	K02221;		yggT	putative inner membrane protein; compensates for loss in K+ uptake
3098187	C	A	BW25113_2963	3097792	3098871	+	K08306;		mltC	membrane-bound lytic murein transglycosylase C
3125747	T	G	BW25113_2983	3124700	3125767	-			yghQ	putative inner membrane polysaccharide flippase
3138769	C	G	BW25113_2997	3138502	3139620	-	K06282;		hybO	hydrogenase 2, small subunit
3161353	G	A	BW25113_3021	3161210	3161605	-	K13655;		mqsA	antitoxin for MqsR toxin; transcriptional repressor
3161682	C	T	BW25113_3022	3161607	3161903	-	K13651;		mqsR	GCU-specific mRNA interferase toxin of the MqsR-MqsA toxin-antitoxin system; biofilm/motility regulator; anti-repressor
3161839	A	G	BW25113_3022	3161607	3161903	-	K13651;		mqsR	GCU-specific mRNA interferase toxin of the MqsR-MqsA toxin-antitoxin system; biofilm/motility regulator; anti-repressor
3161841	T	C	BW25113_3022	3161607	3161903	-	K13651;		mqsR	GCU-specific mRNA interferase toxin of the MqsR-MqsA toxin-antitoxin system; biofilm/motility regulator; anti-repressor
3181155	C	T	BW25113_3046	3179420	3183224	+			yqiG	-
3195927	C	A	BW25113_3056	3195250	3196488	+	K00974;		cca	fused tRNA nucleotidyl transferase/2'3'-cyclic phosphodiesterase/2'nucleotidase and phosphatase
3201908	C	A	BW25113_3063	3201383	3202846	+	K11106;		ttdT	L-tartrate/succinate antiporte
3207303	A	G	BW25113_3067	3206406	3208247	+	K03086;		rpoD	RNA polymerase, sigma 70 (sigma D) factor
3216361	C	T	BW25113_3076	3215992	3219084	+	K12111;		ebgA	evolved beta-D-galactosidase, alpha subunit
3222016	C	A	BW25113_3079	3221160	3222230	+			ygjJ	putative periplasmic protein
3234301	G	A	BW25113_3089	3233303	3234547	+	K07862;		sstT	sodium:serine/threonine symporter
3262056	G	A	BW25113_3121	3261774	3262961	+			yhaC	pentapetide repeats-related protein
3276593	T	C	BW25113_3137	3276502	3277362	+	K08302;		kbaY	tagatose 6-phosphate aldolase 1, kbaY subunit
3286816	G	A	BW25113_3147	3286759	3288795	+	K07121;		lpoA	OM lipoprotein stimulator of MrcA transpeptidase
3320283	G	A	BW25113_3178	3318360	3320294	-	K03798;	M00742;	ftsH	protease, ATP-dependent zinc-metallo
3332600	A	T	BW25113_3194	3331825	3332607	-	K02066;	M00210;	mlaE	ABC transporter maintaining OM lipid asymmetry, inner membrane permease protein
3343592	C	T	BW25113_3209	3343165	3343818	-			elbB	isoprenoid biosynthesis protein with amidotransferase-like domain
3370471	C	T	BW25113_3229	3370141	3370779	-	K03599;		sspA	stringent starvation protein A, phage P1 late gene activator, RNAP-associated acid-resistance protein, inactive glutathione S-transferase homolog
3374308	G	A	BW25113_3234	3374102	3375469	+	K04772;		degQ	serine endoprotease, periplasmic
3405580	A	G	BW25113_3262	3405012	3405896	+	K07319;		yhdJ	DNA adenine methyltransferase, SAM-dependent
3412877	A	G	BW25113_3268	3412401	3413425	+			yhdW	-
3429321	T	A	BW25113_3289	3428566	3429855	+	K03500;		rsmB	16S rRNA m(5)C967 methyltransferase, SAM-dependent
3436188	C	T	BW25113_3300	3436125	3437456	-	K03076;	M00335;	secY	preprotein translocase membrane subunit
3437918	A	G	BW25113_3301	3437464	3437898	-	K02876;	M00178;	rplO	50S ribosomal subunit protein L15
3437918	A	G	BW25113_3302	3437902	3438081	-	K02907;	M00178;	rpmD	50S ribosomal subunit protein L30
3458792	C	T	BW25113_3334	3458441	3458902	+	K02462;	M00331;	gspM	general secretory pathway component, cryptic
3489953	C	T	BW25113_3366	3489910	3490236	+	K00363;	M00530;	nirD	nitrite reductase, NAD(P)H-binding, small subunit
3500751	G	A	BW25113_3378	3500707	3501060	-			yhfU	DUF2620 family protein
3506112	G	A	BW25113_3384	3505993	3506997	-	K01867;	M00360;	trpS	tryptophanyl-tRNA synthetase
3520025	G	A	BW25113_3398	3519828	3521963	+			yrfF	inner membrane protein
3530949	G	T	BW25113_3407	3530744	3533065	+	K06959;		yhgF	putative transcriptional accessory protein
3533505	G	A	BW25113_3408	3533522	3533749	+	K04758;		feoA	ferrous iron transporter, protein A
3539401	A	T	BW25113_3414	3538983	3539558	+	K07400;		nfuA	Fe/S biogenesis protein; putative scaffold/chaperone for damaged Fe/S proteins
3567255	C	A	BW25113_3433	3567135	3568238	-	K00133;	M00016;M00017;M00018;	asd	aspartate-semialdehyde dehydrogenase, NAD(P)-binding
3588600	C	G	BW25113_3456	3587563	3588840	-	K01998;	M00237;	livM	leucine/isoleucine/valine transporter subunit
3589994	A	G	BW25113_3458	3589811	3590920	-	K01999;	M00237;	livK	leucine transporter subunit
3595431	C	T	BW25113_3462	3594388	3595446	-	K09811;	M00256;	ftsX	inner membrane putative ABC superfamily transporter permease
3599988	G	T	BW25113_3469	3599811	3602009	+	K01534;		zntA	zinc, cobalt and lead efflux system
3618201	T	C	BW25113_3484	3617738	3618874	+			yhhI	putative transposase
3621439	G	T	BW25113_3486	3620163	3622898	-	K13926;		rbbA	ribosome-associated ATPase: ATP-binding protein/ATP-binding membrane protein
3634248	G	A	BW25113_3496	3634222	3635691	+	K03305;		dtpB	dipeptide and tripeptide permease B
3635938	T	C	BW25113_3497	3635740	3636492	-	K15984;		rsmJ	16S rRNA m(2)G1516 methyltransferase, SAM-dependent
3656534	A	G	BW25113_3514	3653774	3656887	+	K18899;	M00697;	mdtF	anaerobic multidrug efflux transporter, ArcA-regulated
3663204	A	G	BW25113_3519	3662952	3664601	+	K01194;		treF	cytoplasmic trehalase
3684036	C	T	BW25113_3532	3683628	3685967	-	K20541;		bcsB	regulator of cellulose synthase, cyclic di-GMP binding
3686307	G	T	BW25113_3533	3685978	3688596	-	K00694;		bcsA	cellulose synthase, catalytic subunit
3688190	T	C	BW25113_3533	3685978	3688596	-	K00694;		bcsA	cellulose synthase, catalytic subunit
3695598	A	G	BW25113_3540	3695224	3696228	-	K12372;	M00324;	dppF	dipeptide transporter
3697743	C	A	BW25113_3542	3697219	3698121	-	K12370;	M00324;	dppC	dipeptide/heme transporter
3708373	G	T	BW25113_3551	3707421	3709754	-	K08351;		bisC	biotin sulfoxide reductase
3720165	T	G	BW25113_3561	3719247	3720242	+			wecH	O-acetyltransferase for enterobacterial common antigen (ECA)
3736927	G	A	BW25113_3575	3736093	3737091	+	K08092;		yiaK	2,3-diketo-L-gulonate reductase, NADH-dependent
3777769	A	C	BW25113_3610	3777551	3777802	-	K03676;		grxC	glutaredoxin 3
3803750	T	C	BW25113_3635	3803703	3804512	-	K10563;		mutM	formamidopyrimidine/5-formyluracil/ 5-hydroxymethyluracil DNA glycosylase
3816097	A	C	BW25113_3650	3815760	3817868	+	K01139;		spoT	bifunctional (p)ppGpp synthetase II/ guanosine-3',5'-bis pyrophosphate 3'-pyrophosphohydrolase
3828386	G	A	BW25113_3657	3827907	3829289	-	K03292;		yicJ	putative transporter
3852209	A	G	BW25113_3679	3851761	3853476	-	K03307;		yidK	putative transporter
3852414	A	G	BW25113_3679	3851761	3853476	-	K03307;		yidK	putative transporter
3856577	C	T	BW25113_3683	3855347	3856963	-			glvC	-
3863842	G	T	BW25113_3691	3863798	3865090	-	K08194;		dgoT	D-galactonate transporter
3876220	C	A	BW25113_3702	3875686	3877089	-	K02313;		dnaA	chromosomal replication initiator protein DnaA, DNA-binding transcriptional dual regulator
3877993	C	A	BW25113_3704	3877853	3878212	+	K03536;		rnpA	protein C5 component of RNase P
3884465	C	A	BW25113_3709	3883596	3884843	+	K03836;		tnaB	tryptophan transporter of low affinity
3888557	T	C	BW25113_3713	3888012	3888578	+	K19784;		chrR	chromate reductase, Class I, flavoprotein
3907883	C	A	BW25113_3730	3907190	3908560	-	K04042;	M00362;	glmU	fused N-acetyl glucosamine-1-phosphate uridyltransferase/glucosamine-1-phosphate acetyl transferase
3919813	C	T	BW25113_3742	3919372	3919815	-	K06205;		mioC	FMN-binding protein MioC
3929544	C	T	BW25113_3750	3928648	3929613	+	K10440;	M00212;	rbsC	D-ribose transporter subunit
3946170	A	G	BW25113_3770	3945844	3946773	+	K00826;	M00019;M00119;M00570;	ilvE	branched-chain amino-acid aminotransferase
3952088	G	T	BW25113_3774	3951330	3952805	+	K00053;	M00019;M00570;	ilvC	ketol-acid reductoisomerase, NAD(P)-binding
3960021	C	T	BW25113_3783	3959777	3961036	+	K03628;		rho	transcription termination factor
3973164	C	T	BW25113_3793	3971961	3973313	+	K02853;		wzyE	putative ECA polysaccharide chain elongation protein
3975135	T	C	BW25113_3795	3974247	3975632	+	K03293;		yifK	putative APC family amino acid transporter
4010269	A	G	BW25113_3831	4009791	4010552	+	K00757;		udp	uridine phosphorylase
4011070	C	T	BW25113_3832	4010693	4012120	+	K09760;		rmuC	DNA recombination protein
4014364	A	G	BW25113_3835	4013586	4015226	+	K03688;		ubiB	regulator of octaprenylphenol hydroxylation, ubiquinone synthesis; regulator of 2'-N-acetyltransferase; putative ABC1 family protein kinase
4015742	A	G	BW25113_3838	4015578	4016093	+	K03117;	M00336;	tatB	TatABCE protein translocation system subunit
4019465	A	G	BW25113_3843	4018348	4019841	+	K03182;	M00117;	ubiD	3-octaprenyl-4-hydroxybenzoate decarboxylase
4056768	T	C	BW25113_3874	4055607	4056872	+			yihN	MFS transporter family protein
4061182	C	T	BW25113_3878	4060600	4062636	-	K15922;		yihQ	alpha-glucosidase
4090396	C	T	BW25113_3907	4089419	4090453	-	K02856;		rhaT	L-rhamnose:proton symporter
4103272	T	C	BW25113_3923	4103221	4103649	+	K14065;		uspD	stress-induced protein
4183598	C	T	BW25113_3993	4183497	4184132	-	K00788;	M00127;	thiE	thiamine phosphate synthase (thiamine phosphate pyrophosphorylase)
4187781	T	C	BW25113_3997	4187644	4188708	+	K01599;	M00121;	hemE	uroporphyrinogen decarboxylase
4213925	T	C	BW25113_4019	4213756	4217439	+	K00548;	M00017;	metH	homocysteine-N5-methyltetrahydrofolate transmethylase, B12-dependent
4226291	G	A	BW25113_4027	4226190	4226828	+			yjbF	extracellular polysaccharide production lipoprotein
4240922	A	G	BW25113_4038	4240631	4242211	+			yjbI	-
4241097	T	C	BW25113_4038	4240631	4242211	+			yjbI	-
4293266	A	G	BW25113_4082	4292895	4293926	-	K15549;		mdtN	membrane fusion protein of efflux pump
4296818	G	A	BW25113_4084	4296687	4297616	-	K00881;		alsK	D-allose kinase
4297132	C	T	BW25113_4084	4296687	4297616	-	K00881;		alsK	D-allose kinase
4327687	T	C	BW25113_4116	4326985	4327746	-	K03755;		a	adi system transcriptional activator
4331860	C	T	BW25113_4119	4331728	4333083	+	K07406;		melA	alpha-galactosidase, NAD(P)-binding
4343868	A	G	BW25113_4129	4343017	4344534	-	K04567;	M00360;	lysU	lysine tRNA synthetase, inducible
4348862	T	C	BW25113_4132	4348514	4349848	-	K03757;		cadB	putative lysine/cadaverine transporter
4352681	C	T	BW25113_4135	4352550	4353125	-			yjdC	putative transcriptional regulator
4375254	C	A	BW25113_4157	4375210	4375524	+			yjeN	uncharacterized protein
4385534	A	G	BW25113_4168	4385402	4385863	+	K06925;		tsaE	tRNA(ANN) t(6)A37 threonylcarbamoyladenosine modification protein; ADP binding protein
4413084	G	A	BW25113_4197	4412663	4413517	+	K03079;	M00550;	ulaE	L-xylulose 5-phosphate 3-epimerase
4432396	C	T	BW25113_4220	4432199	4433932	+	K07278;		tamA	translocation and assembly module for autotransporter export, outer membrane subunit
4449287	G	A	BW25113_4236	4449307	4449672	+			cybC	-
4469013	C	T	BW25113_4256	4468851	4469354	-	K03828;		yjgM	putative acetyltransferase
4479796	T	C	BW25113_4263	4478378	4479880	-	K06915;		yjgR	DUF853 family protein with NTPase fold
4503259	T	C	BW25113_4290	4503223	4504125	-	K02016;	M00240;	fecB	iron-dicitrate transporter subunit
4514157	T	C	BW25113_4298	4513922	4514827	-	K01714;	M00016;	yjhH	putative lyase/synthase
4514861	C	T	BW25113_4299	4514832	4515620	-			yjhI	putative DNA-binding transcriptional regulator
4516765	G	T	BW25113_4301	4516722	4517354	-	K14587;		sgcE	putative epimerase
4535470	G	T	BW25113_4317	4534913	4537549	+	K07347;		fimD	fimbrial usher outer membrane porin protein; FimCD chaperone-usher
4559984	C	T	BW25113_4340	4559979	4561391	-			yjiR	putative DNA-binding transcriptional regulator/putative aminotransferase
4560190	A	T	BW25113_4340	4559979	4561391	-			yjiR	putative DNA-binding transcriptional regulator/putative aminotransferase
4568242	T	C	BW25113_4346	4567775	4569154	-	K07452;		mcrB	5-methylcytosine-specific restriction enzyme McrBC, subunit McrB
4571311	A	G	BW25113_4349	4571276	4572865	-	K03427;		hsdM	DNA methyltransferase M
4596715	T	G	BW25113_4371	4596486	4597517	-	K00564;		rsmC	16S rRNA m(2)G1207 methyltransferase, SAM-dependent
4597689	G	T	BW25113_4372	4597620	4598033	+	K02344;	M00260;	holD	DNA polymerase III, psi subunit
3110077	T	C	BW25113_4466	3107909	3112471	-	K10939;		yghJ	DUF4092 family putative lipoprotein peptidase
3940850	A	G	BW25113_4480	3940488	3941327	-			hdfR	flhDC operon transcriptional repressor
1465278	C	T	BW25113_4492	1459649	1468270	+			ydbA	-
1467203	G	A	BW25113_4492	1459649	1468270	+			ydbA	-
2027631	T	C	BW25113_4496	2027532	2028724	+			yedS	-
2027810	C	A	BW25113_4496	2027532	2028724	+			yedS	-
2323359	G	A	BW25113_4500	2323277	2327881	-			yfaS	-
731958	T	C	BW25113_4514	731901	732140	+			ybfQ	-
769672	T	C	BW25113_4515	769652	769765	+			cydX	cytochrome d (bd-I) ubiquinol oxidase subunit X
716095	G	A	BW25113_4590	716039	716296	+			ybfK	uncharacterized protein
1303197	G	A	BW25113_4595	1303045	1303218	+			yciY	uncharacterized protein
1625389	T	C	BW25113_4600	1625259	1647095	-			ydfJ	-
1625994	A	G	BW25113_4600	1625259	1647095	-			ydfJ	-
1627026	C	T	BW25113_4600	1625259	1647095	-			ydfJ	-
1632816	T	C	BW25113_4600	1625259	1647095	-			ydfJ	-
1635071	C	T	BW25113_4600	1625259	1647095	-			ydfJ	-
1637921	A	G	BW25113_4600	1625259	1647095	-			ydfJ	-
1639361	C	T	BW25113_4600	1625259	1647095	-			ydfJ	-
1642654	A	G	BW25113_4600	1625259	1647095	-			ydfJ	-
2447996	G	A	BW25113_4661	2445835	2448480	-			yfcU	-
1591422	T	C	BW25113_4696	1586922	1592244	-			yneO	-
