# Supplementary material for: A citric acid cycle-deficient Escherichia coli as an efficient chassis for aerobic fermentations
Source: Nat Commun. 2024 Mar 15;15:2372. doi: 10.1038/s41467-024-46655-4 (PMC10943122; doi:10.1038/s41467-024-46655-4)
Supplement: Supplementary file 6 — Supplementary Data 3 [file 41467_2024_46655_MOESM6_ESM.xls]

## Sheet: Read me
Gene mutations in dTCA-E2 strain
Location	Base_Ref	Base_Seq	Synonym	ORF Locus		Strand	KEGG Orthology	KEGG Modules	Gene	COG
7825	T	A	BW25113_0007	6529	7959	-	K03310;		yaaJ	putative transporter
9299	A	G	BW25113_0009	9306	9893	+	K03831;		mog	molybdochelatase incorporating molybdenum into molybdopterin
44842	G	A	BW25113_0043	44180	45466	+	K00313;		fixC	putative oxidoreductase
89576	T	C	BW25113_0084	87900	89666	+	K03587;		ftsI	transpeptidase involved in septal peptidoglycan synthesis (penicillin-binding protein 3)
91394	G	A	BW25113_0086	91137	92495	+	K01929;		murF	UDP-N-acetylmuramoyl-tripeptide:D-alanyl-D- alanine ligase
108881	C	T	BW25113_0102	108343	109086	-	K18778;		zapD	FtsZ stabilizer
193171	G	A	BW25113_0176	193033	194385	+	K11749;		rseP	inner membrane zinc RIP metalloprotease; RpoE activator, by degrading RseA; cleaved signal peptide endoprotease
219395	A	T	BW25113_0200	219320	219895	+	K03273;	M00064;	gmhB	D,D-heptose 1,7-bisphosphate phosphatase
233903	A	T	BW25113_0217	233822	234607	+			yafT	lipoprotein
239176	G	A	BW25113_0221	237346	239790	-	K06445;	M00087;	fadE	acyl coenzyme A dehydrogenase
306155	C	T	BW25113_0293	305795	306382	-			ecpA	ECP pilin
308045	T	C	BW25113_0295	307823	308050	+			ykgL	uncharacterized protein
314258	T	C	BW25113_0303	314042	314278	-			rclB	reactive chlorine species (RCS) stress resistance periplasmic protein
320472	T	A	BW25113_0310	320407	321075	-			ykgH	putative inner membrane protein
350763	G	T	BW25113_0336	350633	351892	+	K10974;		codB	cytosine transporter
356244	C	T	BW25113_0341	355703	356857	+	K03449;		cynX	putative cyanate transporter
364376	G	A	BW25113_0347	362844	364508	+	K05712;	M00545;	mhpA	3-(3-hydroxyphenyl)propionate hydroxylase
410873	G	A	BW25113_0397	408063	411209	-	K03546;		sbcC	exonuclease, dsDNA, ATP-dependent
412766	C	T	BW25113_0399	412598	413287	+	K07657;	M00434;	phoB	response regulator in two-component regulatory system with PhoR (or CreC)
453921	A	T	BW25113_0438	452882	454156	+	K03544;		clpX	ATPase and specificity subunit of ClpX-ClpP ATP-dependent serine protease
467296	G	A	BW25113_0449	466092	467873	+	K18890;	M00707;	mdlB	putative multidrug transporter subunit of ABC superfamily, ATP-binding component
467570	G	A	BW25113_0449	466092	467873	+	K18890;	M00707;	mdlB	putative multidrug transporter subunit of ABC superfamily, ATP-binding component
469812	T	C	BW25113_0452	469757	470617	-	K10805;		tesB	acyl-CoA thioesterase 2
483902	G	T	BW25113_0465	481992	485354	+	K05802;		mscK	mechanosensitive channel protein, intermediate conductance, K+ regulated
484931	C	T	BW25113_0465	481992	485354	+	K05802;		mscK	mechanosensitive channel protein, intermediate conductance, K+ regulated
485085	G	A	BW25113_0465	481992	485354	+	K05802;		mscK	mechanosensitive channel protein, intermediate conductance, K+ regulated
491088	T	C	BW25113_0473	490576	492450	+	K04079;		htpG	protein refolding molecular co-chaperone Hsp90, Hsp70-dependent; heat-shock protein; ATPase
494438	G	A	BW25113_0475	493511	494473	+	K01772;	M00121;	hemH	ferrochelatase
500621	C	T	BW25113_0480	500370	502022	+	K11751;		ushA	bifunctional UDP-sugar hydrolase/5'-nucleotidase
516403	C	T	BW25113_0496	515872	518286	+	K02004;	M00258;	ybbP	putative ABC transporter permease
532592	C	T	BW25113_0509	532042	532920	+	K00042;		glxR	tartronate semialdehyde reductase, NADH-dependent
534260	T	C	BW25113_0511	533089	534543	+	K10975;		ybbW	putative allantoin transporter
535804	A	G	BW25113_0512	534603	535964	+	K01466;		allB	allantoinase
537536	G	A	BW25113_0514	537344	538489	+	K00865;		glxK	glycerate kinase II
565319	T	C	BW25113_0544	564358	565884	+			ybcK	DLP12 prophage; putative recombinase
569697	G	T	BW25113_0551	569412	569795	+			quuD	DLP12 prophage; putative antitermination protein
572883	T	C	BW25113_0554	572854	573069	+			essD	DLP12 prophage; putative phage lysis protein
616390	A	G	BW25113_0589	615652	616644	-	K02015;	M00240;	fepG	iron-enterobactin transporter subunit
642957	C	T	BW25113_0613	642087	642965	-	K05966;		citG	2-(5''-triphosphoribosyl)-3'-dephosphocoenzyme-A synthase
642957	C	T	BW25113_0614	642940	643491	-	K05964;		citX	apo-citrate lyase phosphoribosyl-dephospho-CoA transferase
709427	A	C	BW25113_0688	709014	710654	+	K01835;	M00549;	pgm	phosphoglucomutase
739486	A	G	BW25113_0711	739049	739705	+			ybgJ	putative allophanate hydrolase, subunit 1
747300	T	A	BW25113_0718	745178	747625	-			ybgQ	putative outer membrane protein
747629	G	A	BW25113_0718	745178	747625	-			ybgQ	putative outer membrane protein
749600	T	G	BW25113_0720	748641	749924	-	K01647;	M00009;M00010;M00012;	gltA	citrate synthase
749897	G	T	BW25113_0720	748641	749924	-	K01647;	M00009;M00010;M00012;	gltA	citrate synthase
751760	G	A	BW25113_0723	751363	753129	+	K00239;	M00009;M00011;M00149;	sdhA	succinate dehydrogenase, flavoprotein subunit
765237	A	G	BW25113_0732	763434	766067	+	K15524;		mngB	alpha-mannosidase
791385	T	A	BW25113_0764	791318	792007	+	K02018;	M00189;	modB	molybdate transporter subunit
793385	A	G	BW25113_0766	793069	793887	-			ybhA	pyridoxal phosphate (PLP) phosphatase
805957	T	C	BW25113_0776	805837	806991	+	K00652;	M00123;	bioF	8-amino-7-oxononanoate synthase
839340	T	C	BW25113_0808	838711	840936	-			ybiO	mechanosensitive channel protein, intermediate conductance
870250	A	C	BW25113_0833	868435	870783	+			yliE	putative membrane-anchored cyclic-di-GMP phosphodiesterase
878831	A	T	BW25113_0841	878248	878844	-	K19302;		ybjG	undecaprenyl pyrophosphate phosphatase
889346	A	G	BW25113_0854	889240	890352	+	K11073;	M00300;	potF	putrescine transporter subunit: periplasmic-binding component of ABC superfamily
891245	G	A	BW25113_0855	890447	891580	+	K11076;	M00300;	potG	putrescine transporter subunit: ATP-binding component of ABC superfamily
895413	T	C	BW25113_0860	895300	896031	-	K09996;	M00229;	artJ	arginine binding protein, periplasmic
899434	G	A	BW25113_0865	899408	899923	-			ybjP	lipoprotein
907836	C	T	BW25113_0873	907618	909270	-	K05601;		hcp	hybrid-cluster [4Fe-2S-2O] protein in anaerobic terminal reductases
909680	A	G	BW25113_0874	909414	910313	-			ybjE	putative transporter
918821	G	A	BW25113_0882	918720	920996	+	K03694;		clpA	ATPase and specificity subunit of ClpA-ClpP ATP-dependent serine protease, chaperone activity
981391	A	G	BW25113_0929	981350	982438	-	K09476;	M00746;	ompF	outer membrane porin 1a (Ia;b;F)
997977	G	A	BW25113_0941	997263	998333	+			elfG	putative fimbrial-like adhesin protein
1000898	A	G	BW25113_0945	1000224	1001234	+	K00254;	M00051;	pyrD	dihydro-orotate oxidase, FMN-linked
1016277	G	A	BW25113_0958	1015866	1016375	-	K13053;		sulA	SOS cell division inhibitor
1052520	A	G	BW25113_0994	1051717	1052745	+	K11930;		torT	periplasmic sensory protein associated with the TorRS two-component regulatory system
1057636	A	T	BW25113_0998	1057255	1057854	+	K03533;		torD	TorA-maturation chaperone
1069920	G	T	BW25113_1013	1069698	1070336	+	K09017;		rutR	rut operon transcriptional repressor for
1089229	C	T	BW25113_1025	1088332	1089690	+			ycdT	diguanylate cyclase, membrane-anchored
1101341	T	C	BW25113_1045	1101276	1101809	+			ymdB	O-acetyl-ADP-ribose deacetylase; RNase III inhibitor during cold shock; putative cardiolipin synthase C regulatory subunit
1117355	C	T	BW25113_1062	1117017	1118063	-	K01465;	M00051;	pyrC	dihydro-orotase
1132999	A	G	BW25113_1081	1132827	1133768	+	K02395;		flgJ	flagellar rod assembly protein and murein hydrolase; flagellum-specific muramidase
1148451	T	G	BW25113_1095	1147395	1148636	+	K09458;	M00083;M00572;	fabF	3-oxoacyl-[acyl-carrier-protein] synthase II
1149645	T	C	BW25113_1097	1149568	1150590	+	K07082;		yceG	septation protein, ampicillin sensitivity
1182419	G	T	BW25113_1127	1181300	1182526	+	K01258;		pepT	peptidase T
1193620	T	C	BW25113_1138	1192989	1193693	-			ymfE	e14 prophage; putative inner membrane protein
1205092	A	G	BW25113_1157	1204575	1205075	-			stfE	-
1210048	A	G	BW25113_1163	1209720	1210931	-			bluF	anti-repressor for YcgE, blue light-responsive; FAD-binding; has c-di-GMP phosphodiesterase-like EAL domain, but does not degrade c-di-GMP
1232244	A	G	BW25113_1188	1231165	1232697	-			ycgB	SpoVR family stationary phase protein
1237044	C	T	BW25113_1191	1235791	1237527	-	K11105;		cvrA	putative cation/proton antiporter
1240964	C	T	BW25113_1196	1240616	1241056	+			ycgY	uncharacterized protein
1262188	A	G	BW25113_1212	1261550	1262383	+	K02493;		prmC	N5-glutamine methyltransferase, modifies release factors RF-1 and RF-2
1271578	C	T	BW25113_1222	1271278	1273074	-	K07673;	M00471;	narX	sensory histidine kinase in two-component regulatory system with NarL
1287983	A	G	BW25113_1237	1287965	1288378	-	K03746;		hns	global DNA-binding transcriptional dual regulator H-NS
1295641	A	G	BW25113_1243	1295439	1297070	+	K15580;	M00439;	oppA	oligopeptide transporter subunit
1297161	A	T	BW25113_1244	1297156	1298076	+	K15581;	M00439;	oppB	oligopeptide transporter subunit
1330720	T	A	BW25113_1276	1330088	1332763	+	K01681;	M00009;M00010;M00012;	acnA	aconitate hydratase 1
1331035	C	T	BW25113_1276	1330088	1332763	+	K01681;	M00009;M00010;M00012;	acnA	aconitate hydratase 1
1336702	C	A	BW25113_1281	1336178	1336915	+	K01591;	M00051;	pyrF	orotidine-5'-phosphate decarboxylase
1343149	C	T	BW25113_1286	1341235	1343169	-	K01147;		rnb	ribonuclease II
1353866	G	T	BW25113_1297	1353747	1355165	-	K09470;	M00136;	puuA	glutamate--putrescine ligase
1358643	A	T	BW25113_1301	1358489	1359769	+	K09471;	M00136;	puuB	gamma-glutamylputrescine oxidoreductase
1358645	G	A	BW25113_1301	1358489	1359769	+	K09471;	M00136;	puuB	gamma-glutamylputrescine oxidoreductase
1363364	A	G	BW25113_1306	1363282	1363641	+	K03973;		pspC	psp operon transcription co-activator
1394660	G	T	BW25113_1336	1394504	1396030	-	K12942;		abgT	p-aminobenzoyl-glutamate transporter; membrane protein
1405674	C	A	BW25113_1344	1405270	1406205	-	K14058;		ttcA	tRNA 2-thiocytidine biosynthesis protein
1442309	G	T	BW25113_1385	1441776	1443275	+	K00146;		feaB	phenylacetaldehyde dehydrogenase
1449660	A	T	BW25113_1390	1449421	1450167	+	K02611;		paaC	ring 1,2-phenylacetyl-CoA epoxidase subunit
1451479	A	G	BW25113_1392	1450687	1451757	+	K02613;		paaE	ring 1,2-phenylacetyl-CoA epoxidase, NAD(P)H oxidoreductase component
1472395	A	G	BW25113_1408	1471878	1472483	+			ynbA	inner membrane protein
1487684	C	T	BW25113_1421	1486727	1488367	+	K05876;		trg	methyl-accepting chemotaxis protein III, ribose and galactose sensor receptor
1489221	A	G	BW25113_1422	1488405	1489328	-			ydcI	putative DNA-binding transcriptional regulator
1489810	T	C	BW25113_1423	1489545	1490888	+			ydcJ	putative metalloenzyme
1496992	T	C	BW25113_1431	1496714	1497382	+			ydcL	lipoprotein
1499792	G	A	BW25113_1433	1499162	1500337	-	K05782;		ydcO	BenE family inner membrane putative transporter
1528667	G	A	BW25113_1463	1528281	1529126	+	K00675;		nhoA	N-hydroxyarylamine O-acetyltransferase
1541050	A	T	BW25113_1473	1540545	1541426	-			yddG	aromatic amino acid exporter
1542568	A	C	BW25113_1474	1541658	1544705	+	K08348;		fdnG	formate dehydrogenase-N, alpha subunit, nitrate-inducible
1631503	T	C	BW25113_1549	1631304	1631714	+			ydfO	Qin prophage; uncharacterized protein
1632816	T	C	BW25113_1552	1632712	1632924	-	K03704;		cspI	Qin prophage; cold shock protein
1633290	C	T	BW25113_1553	1633287	1633784	-			rzpQ	Rz-like protein, Qin prophage
1637921	A	G	BW25113_1560	1637512	1638561	-			ydfU	Qin prophage; uncharacterized protein
1639825	T	G	BW25113_1563	1639603	1639890	-	K06218;		relE	Qin prophage; toxin of the RelE-RelB toxin-antitoxin system
1654098	A	G	BW25113_1587	1652326	1654752	+	K07309;		ynfE	putative selenate reductase, periplasmic
1671670	G	A	BW25113_1603	1670628	1672160	-	K00324;		pntA	pyridine nucleotide transhydrogenase, alpha subunit
1674997	T	C	BW25113_1605	1673814	1675196	+	K03758;		ydgI	putative arginine/ornithine antiporter transporter
1679346	G	A	BW25113_1610	1678516	1679445	+	K10748;		tus	inhibitor of replication at Ter, DNA-binding protein
1686418	C	T	BW25113_1615	1685843	1687108	-	K16140;		uidC	putative outer membrane porin for beta-glucuronides porin protein
1710787	T	G	BW25113_1637	1710205	1711479	-	K01866;	M00360;	tyrS	tyrosyl-tRNA synthetase
1733411	G	A	BW25113_1659	1733123	1734055	-			ydhB	LysR family putative transcriptional regulator
1735734	A	G	BW25113_1661	1735670	1736818	+	K00574;		cfa	cyclopropane fatty acyl phospholipid synthase (unsaturated-phospholipid methyltransferase)
1741022	G	A	BW25113_1667	1740957	1741262	+			ydhR	putative monooxygenase
1742324	T	C	BW25113_1668	1741388	1742992	+			ydhS	putative oxidoreductase
1744694	T	C	BW25113_1671	1744602	1745270	-			ydhX	putative 4Fe-4S ferridoxin-type protein; FNR, Nar, NarP-regulated protein; putative subunit of YdhYVWXUT oxidoreductase complex
1754237	G	A	BW25113_1680	1753560	1754780	-	K11717;		sufS	cysteine desulfurase, stimulated by SufE; selenocysteine lyase, PLP-dependent
1766979	A	T	BW25113_1691	1766769	1768034	+			ydiN	MFS transporter superfamily protein
1772565	A	C	BW25113_1695	1771453	1772604	+			ydiO	putative acyl-CoA dehydrogenase
1773407	T	C	BW25113_1696	1772647	1773558	-			ydiP	putative DNA-binding transcriptional regulator
1779488	C	T	BW25113_1702	1778991	1781369	-	K01007;		ppsA	phosphoenolpyruvate synthase
1802098	G	A	BW25113_1725	1802053	1802913	+			yniA	fructosamine kinase family protein
1808469	C	A	BW25113_1732	1808124	1810385	+	K03781;		katE	catalase HPII, heme d-containing
1810284	G	A	BW25113_1732	1808124	1810385	+	K03781;		katE	catalase HPII, heme d-containing
1814861	G	A	BW25113_1737	1814113	1815471	-	K02761;	M00275;	chbC	N,N'-diacetylchitobiose-specific enzyme IIC component of PTS
1822986	G	A	BW25113_1746	1822513	1823991	-	K06447;		astD	succinylglutamic semialdehyde dehydrogenase
1840316	G	A	BW25113_1763	1839256	1841217	-	K03169;		topB	DNA topoisomerase III
1858461	T	C	BW25113_1780	1858107	1858991	+	K01792;		yeaD	D-hexose-6-phosphate epimerase-like protein
1888494	A	G	BW25113_1810	1888390	1888689	+			yoaC	DUF1889 family protein
1901514	C	T	BW25113_1823	1901483	1901692	-	K03704;		cspC	stress protein, member of the CspA-family
1928221	G	A	BW25113_1851	1927050	1928861	-	K01690;	M00008;	edd	6-phosphogluconate dehydratase
1928725	G	A	BW25113_1851	1927050	1928861	-	K01690;	M00008;	edd	6-phosphogluconate dehydratase
1931468	G	A	BW25113_1853	1930909	1931778	+	K19337;		yebK	putative DNA-binding transcriptional regulator
1939706	T	G	BW25113_1861	1939622	1940233	-	K03550;		ruvA	component of RuvABC resolvasome, regulatory subunit
1963003	C	T	BW25113_1884	1962761	1963621	-	K00575;		cheR	chemotaxis regulator, protein-glutamate methyltransferase
1970937	G	A	BW25113_1890	1970509	1971396	-	K02556;		motA	proton conductor component of flagella motor
1984653	C	T	BW25113_1908	1984435	1985100	-	K07039;		yecA	UPF0149 family protein
1994909	G	T	BW25113_1922	1994551	1995270	-	K02405;		fliA	RNA polymerase, sigma 28 (sigma F) factor
1995644	A	G	BW25113_1923	1995591	1997087	-	K02406;		fliC	flagellar filament structural protein (flagellin)
2007817	A	G	BW25113_1938	2006710	2008368	+	K02409;		fliF	flagellar basal-body MS-ring and collar protein
2010697	G	A	BW25113_1941	2010035	2011408	+	K02412;		fliI	flagellum-specific ATP synthase
2011982	G	A	BW25113_1943	2011867	2012994	+	K02414;		fliK	flagellar hook-length control protein
2024126	T	C	BW25113_1960	2023929	2024399	-	K07458;		vsr	DNA mismatch endonuclease of very short patch repair
2026207	C	T	BW25113_1962	2025865	2026560	-	K06950;		yedJ	putative HD superfamily phosphohydrolase
2043068	G	A	BW25113_1978	2038419	2045495	+	K13735;		yeeJ	putative adhesin
2048634	C	T	BW25113_1982	2048542	2049996	+	K01241;		amn	AMP nucleosidase
2058454	G	A	BW25113_1992	2057960	2058703	-	K02233;		cobS	cobalamin synthase
2067844	T	C	BW25113_2000	2065020	2068139	+	K12687;		flu	CP4-44 prophage; antigen 43 (Ag43) phase-variable biofilm formation autotransporter
2068043	T	G	BW25113_2000	2065020	2068139	+	K12687;		flu	CP4-44 prophage; antigen 43 (Ag43) phase-variable biofilm formation autotransporter
2070342	A	G	BW25113_2003	2070298	2070519	+			yeeT	CP4-44 prophage; uncharacterized protein
2106295	T	C	BW25113_2041	2105457	2106542	-	K01710;	M00793;	rfbB	dTDP-glucose 4,6 dehydratase, NAD(P)-binding
2108109	C	T	BW25113_2043	2107983	2109377	-	K16711;		wcaM	colanic acid biosynthesis protein
2128021	C	A	BW25113_2060	2126971	2129133	-	K16692;		wzc	colanic acid production tyrosine-protein kinase; autokinase; Ugd phosphorylase
2136941	G	A	BW25113_2067	2136747	2140064	+			yegE	putative diguanylate cyclase
2141489	T	C	BW25113_2069	2141155	2142507	+	K04046;		yegD	Hsp70 chaperone family protein
2141934	G	A	BW25113_2069	2141155	2142507	+	K04046;		yegD	Hsp70 chaperone family protein
2149287	G	A	BW25113_2075	2148744	2151866	+	K07788;	M00648;	mdtB	multidrug efflux system, subunit B
2156833	C	A	BW25113_2078	2156357	2157760	+	K07642;	M00450;M00646;M00648;	baeS	sensory histidine kinase in two-component regulatory system with BaeR
2185456	T	C	BW25113_2111	2185159	2185701	-			yehD	putative fimbrial-like adhesin protein
2199978	G	A	BW25113_2120	2199174	2201453	+			yehM	uncharacterized protein
2204200	T	C	BW25113_2122	2202579	2204579	+			yehQ	-
2244759	C	A	BW25113_2159	2244319	2245176	+	K01151;		nfo	endonuclease IV with intrinsic 3'-5' exonuclease activity
2247508	C	T	BW25113_2161	2246374	2247624	-	K16325;		nupX	nucleoside permease
2248853	A	G	BW25113_2163	2248834	2249493	+	K16326;		yeiL	putative transcriptional regulator
2251689	T	C	BW25113_2165	2250908	2251846	-	K16329;		psuG	pseudouridine 5'-phosphate glycosidase
2256684	G	T	BW25113_2169	2255844	2256974	-	K02768;	M00273;	fruB	fused fructose-specific PTS enzymes: IIA component/HPr component
2269636	A	G	BW25113_2179	2268752	2269777	+	K13895;	M00349;	yejE	microcin C transporter YejABEF, permease subunit; ABC family
2290366	C	A	BW25113_2200	2289841	2290503	-	K02194;	M00259;	ccmB	heme exporter subunit
2293955	G	T	BW25113_2206	2293746	2296232	-	K02567;	M00530;	napA	nitrate reductase, periplasmic, large subunit
2298685	C	T	BW25113_2210	2298587	2300233	-	K00116;	M00009;M00011;	mqo	malate dehydrogenase, FAD/NAD(P)-binding domain
2341860	T	C	BW25113_2235	2340863	2341993	+	K00526;	M00053;	nrdB	ribonucleoside-diphosphate reductase 1, beta subunit, ferritin-like protein
2363004	C	T	BW25113_2255	2361518	2363500	+	K10011;	M00721;M00761;	arnA	fused UDP-L-Ara4N formyltransferase/UDP-GlcA C-4'-decarboxylase
2368804	T	G	BW25113_2261	2368479	2369441	-	K02549;	M00116;	menC	O-succinylbenzoyl-CoA synthase
2403949	C	T	BW25113_2292	2402999	2404831	-			yfbS	putative transporter
2419887	T	C	BW25113_2309	2419485	2420267	-	K10014;	M00226;	hisJ	histidine/lysine/arginine/ornithine transporter subunit
2451239	G	T	BW25113_2341	2450494	2452638	-	K01782;	M00087;	fadJ	fused enoyl-CoA hydratase and epimerase and isomerase/3-hydroxyacyl-CoA dehydrogenase
2484330	G	T	BW25113_2373	2483735	2485429	-	K01577;		oxc	oxalyl CoA decarboxylase, ThDP-dependent
2489558	G	A	BW25113_2378	2489124	2490044	+	K12974;		lpxP	palmitoleoyl-acyl carrier protein (ACP)-dependent acyltransferase
2503229	C	T	BW25113_2389	2503109	2504365	+			yfeO	putative ion channel protein
2517001	C	T	BW25113_2406	2516088	2517344	-	K11537;		xapB	xanthosine transporter
2542233	A	G	BW25113_2430	2541461	2542765	+			yfeW	penicillin binding protein PBP4B; weak DD-carboxypeptidase activity
2550026	C	A	BW25113_2440	2549769	2550656	-	K03736;		eutC	ethanolamine ammonia-lyase, small subunit (light chain)
2565142	G	A	BW25113_2456	2565122	2565409	-	K04028;		eutN	Ethanolamine catabolic microcompartment shell protein
2588901	G	T	BW25113_2474	2587203	2589218	-	K06957;		tmcA	elongator methionine tRNA (ac4C34) acetyltransferase
2594694	C	T	BW25113_2481	2594560	2595177	+	K12136;		hyfA	hydrogenase 4, 4Fe-4S subunit
2597279	C	T	BW25113_2483	2597206	2598153	+	K12138;		hyfC	hydrogenase 4, membrane subunit
2602765	T	C	BW25113_2487	2601846	2603513	+	K12142;		hyfG	hydrogenase 4, subunit
2613718	C	A	BW25113_2498	2613605	2614231	-	K00761;		upp	uracil phosphoribosyltransferase
2621291	A	G	BW25113_2503	2620054	2622297	-			yfgF	cyclic-di-GMP phosphodiesterase, anaerobic
2653813	A	G	BW25113_2530	2653676	2654890	-	K04487;		iscS	cysteine desulfurase (tRNA sulfurtransferase), PLP-dependent
2663070	C	T	BW25113_2538	2662391	2663752	+	K05708;	M00545;	hcaE	3-phenylpropionate dioxygenase, large (alpha) subunit
2670605	G	A	BW25113_2547	2670209	2671720	-	K02056;	M00221;	yphE	putative sugar transporter subunit of ABC superfamily, ATP-binding component
2671119	G	A	BW25113_2547	2670209	2671720	-	K02056;	M00221;	yphE	putative sugar transporter subunit of ABC superfamily, ATP-binding component
2671315	C	T	BW25113_2547	2670209	2671720	-	K02056;	M00221;	yphE	putative sugar transporter subunit of ABC superfamily, ATP-binding component
2694621	G	A	BW25113_2564	2694357	2695088	-	K03474;	M00124;	pdxJ	pyridoxine 5'-phosphate synthase
2756231	A	G	BW25113_2627	2754710	2756899	-			yfjK	DEAD/H helicase-like protein, CP4-57 putative defective prophage
2766282	A	T	BW25113_2641	2765526	2766541	-			yfjV	-
2767608	T	C	BW25113_2642	2766677	2768380	+			yfjW	CP4-57 prophage; putative inner membrane protein
2770474	A	G	BW25113_2645	2770474	2770791	+	K18838;		yfjZ	CP4-57 prophage; antitoxin of the YpjF-YfjZ toxin-antitoxin system
2786175	G	A	BW25113_2662	2786094	2787374	+	K07250;	M00027;	gabT	4-aminobutyrate aminotransferase, PLP-dependent
2825107	G	A	BW25113_2709	2824134	2825648	-	K12266;		norR	anaerobic nitric oxide reductase DNA-binding transcriptional activator
2833772	T	G	BW25113_2715	2832883	2834340	+	K02753;	M00272;	ascF	fused cellobiose/arbutin/salicin-specific PTS enzymes: IIB component/IC component
2853217	C	A	BW25113_2734	2853119	2853775	+	K07314;		pphB	serine/threonine-specific protein phosphatase 2
2854384	T	C	BW25113_2735	2853826	2854593	-			ygbI	DeoR family putative transcriptional regulator
2857861	G	A	BW25113_2739	2857595	2858371	+			ygbM	putative hydroxypyruvate isomerase
2861239	T	C	BW25113_2742	2860973	2862112	-	K06194;		nlpD	activator of AmiC murein hydrolase activity, lipoprotein
2895606	G	A	BW25113_2776	2895255	2896733	+			ygcE	putative kinase
2912607	A	G	BW25113_2787	2911404	2912744	-	K01706;		gudD	(D)-glucarate dehydratase 1
2918113	T	C	BW25113_2793	2918094	2918639	-	K15723;		syd	SecY-interacting protein
2925621	A	G	BW25113_2799	2925224	2926372	-	K00048;		fucO	L-1,2-propanediol oxidoreductase
2928228	A	G	BW25113_2801	2927594	2928910	+	K02429;		fucP	L-fucose transporter
2949073	T	C	BW25113_2820	2945820	2949362	-	K03582;		recB	exonuclease V (RecBCD complex), beta subunit
2953953	A	T	BW25113_2822	2952419	2955787	-	K03583;		recC	exonuclease V (RecBCD complex), gamma chain
2957422	G	A	BW25113_2826	2957066	2957536	-	K02679;		ppdA	putative prepilin peptidase-dependent protein
2963964	G	A	BW25113_2832	2963779	2964492	+			ygdQ	UPF0053 family inner membrane protein
2965615	A	T	BW25113_2834	2964956	2965996	+			tas	putative NADP(H)-dependent aldo-keto reductase
2968678	G	A	BW25113_2836	2967214	2969373	-	K05939;		aas	fused 2-acylglycerophospho-ethanolamine acyl transferase/acyl-acyl carrier protein synthetase
2985543	T	C	BW25113_2852	2985453	2986829	+			ygeH	putative transcriptional regulator
2988815	T	C	BW25113_2858	2988673	2989379	-			ygeN	-
2997194	C	T	BW25113_2868	2996848	2997327	+	K13480;		xdhC	xanthine dehydrogenase, Fe-S binding subunit
2998734	G	A	BW25113_2869	2997367	2999145	-			ygeV	putative sigma-54-interacting transcriptional activator
3010764	A	G	BW25113_2878	3009419	3012517	+	K12527;		ygfK	putative Fe-S subunit oxidoreductase subunit
3011288	G	A	BW25113_2878	3009419	3012517	+	K12527;		ygfK	putative Fe-S subunit oxidoreductase subunit
3036369	T	C	BW25113_2899	3035848	3036507	-	K11068;		yqfA	hemolysin III family HylIII inner membrane protein
3052909	T	A	BW25113_2915	3052740	3053060	-			yqfE	-
3059515	C	A	BW25113_2920	3058161	3059639	+			scpC	propionyl-CoA:succinate CoA transferase
3078975	C	T	BW25113_2938	3077294	3079270	-	K01585;	M00133;	speA	biosynthetic arginine decarboxylase, PLP-binding
3089280	C	T	BW25113_2952	3089179	3089745	+	K02221;		yggT	putative inner membrane protein; compensates for loss in K+ uptake
3098187	C	A	BW25113_2963	3097792	3098871	+	K08306;		mltC	membrane-bound lytic murein transglycosylase C
3101111	C	A	BW25113_2965	3100379	3102514	-	K01581;		speC	ornithine decarboxylase, constitutive
3137935	C	A	BW25113_2996	3137513	3138499	-			hybA	hydrogenase 2 4Fe-4S ferredoxin-type component
3138769	C	G	BW25113_2997	3138502	3139620	-	K06282;		hybO	hydrogenase 2, small subunit
3161353	G	A	BW25113_3021	3161210	3161605	-	K13655;		mqsA	antitoxin for MqsR toxin; transcriptional repressor
3161682	C	T	BW25113_3022	3161607	3161903	-	K13651;		mqsR	GCU-specific mRNA interferase toxin of the MqsR-MqsA toxin-antitoxin system; biofilm/motility regulator; anti-repressor
3161841	T	C	BW25113_3022	3161607	3161903	-	K13651;		mqsR	GCU-specific mRNA interferase toxin of the MqsR-MqsA toxin-antitoxin system; biofilm/motility regulator; anti-repressor
3181155	C	T	BW25113_3046	3179420	3183224	+			yqiG	-
3195927	C	A	BW25113_3056	3195250	3196488	+	K00974;		cca	fused tRNA nucleotidyl transferase/2'3'-cyclic phosphodiesterase/2'nucleotidase and phosphatase
3197622	G	A	BW25113_3058	3197580	3197948	-	K01633;	M00126;	folB	bifunctional dihydroneopterin aldolase/dihydroneopterin triphosphate 2'-epimerase
3201908	C	A	BW25113_3063	3201383	3202846	+	K11106;		ttdT	L-tartrate/succinate antiporte
3216361	C	T	BW25113_3076	3215992	3219084	+	K12111;		ebgA	evolved beta-D-galactosidase, alpha subunit
3234301	G	A	BW25113_3089	3233303	3234547	+	K07862;		sstT	sodium:serine/threonine symporter
3240637	T	G	BW25113_3094	3240011	3240787	+	K19775;		exuR	hexuronate regulon transcriptional repressor; autorepressor
3276593	T	C	BW25113_3137	3276502	3277362	+	K08302;		kbaY	tagatose 6-phosphate aldolase 1, kbaY subunit
3286816	G	A	BW25113_3147	3286759	3288795	+	K07121;		lpoA	OM lipoprotein stimulator of MrcA transpeptidase
3301408	G	A	BW25113_3163	3301399	3302283	-	K05803;		nlpI	lipoprotein involved in osmotic sensitivity and filamentation
3320283	G	A	BW25113_3178	3318360	3320294	-	K03798;	M00742;	ftsH	protease, ATP-dependent zinc-metallo
3332064	T	G	BW25113_3194	3331825	3332607	-	K02066;	M00210;	mlaE	ABC transporter maintaining OM lipid asymmetry, inner membrane permease protein
3335963	A	G	BW25113_3198	3335632	3336198	+	K03270;	M00063;	kdsC	3-deoxy-D-manno-octulosonate 8-phosphate phosphatase
3343592	C	T	BW25113_3209	3343165	3343818	-			elbB	isoprenoid biosynthesis protein with amidotransferase-like domain
3370471	C	T	BW25113_3229	3370141	3370779	-	K03599;		sspA	stringent starvation protein A, phage P1 late gene activator, RNAP-associated acid-resistance protein, inactive glutathione S-transferase homolog
3405580	A	G	BW25113_3262	3405012	3405896	+	K07319;		yhdJ	DNA adenine methyltransferase, SAM-dependent
3406396	T	C	BW25113_3264	3406162	3406824	-	K18140;	M00696;	acrS	acrAB operon transcriptional repressor
3412877	A	G	BW25113_3268	3412401	3413425	+			yhdW	-
3424052	G	A	BW25113_3281	3423379	3424197	-	K00014;	M00022;	aroE	dehydroshikimate reductase, NAD(P)-binding
3429321	T	A	BW25113_3289	3428566	3429855	+	K03500;		rsmB	16S rRNA m(5)C967 methyltransferase, SAM-dependent
3437918	A	G	BW25113_3301	3437464	3437898	-	K02876;	M00178;	rplO	50S ribosomal subunit protein L15
3437918	A	G	BW25113_3302	3437902	3438081	-	K02907;	M00178;	rpmD	50S ribosomal subunit protein L30
3458792	C	T	BW25113_3334	3458441	3458902	+	K02462;	M00331;	gspM	general secretory pathway component, cryptic
3489953	C	T	BW25113_3366	3489910	3490236	+	K00363;	M00530;	nirD	nitrite reductase, NAD(P)H-binding, small subunit
3500751	G	A	BW25113_3378	3500707	3501060	-			yhfU	DUF2620 family protein
3504055	C	A	BW25113_3381	3503172	3504335	-			yhfX	putative pyridoxal 5'-phosphate binding protein
3506112	G	A	BW25113_3384	3505993	3506997	-	K01867;	M00360;	trpS	tryptophanyl-tRNA synthetase
3520025	G	A	BW25113_3398	3519828	3521963	+			yrfF	inner membrane protein
3530949	G	T	BW25113_3407	3530744	3533065	+	K06959;		yhgF	putative transcriptional accessory protein
3533505	G	A	BW25113_3408	3533522	3533749	+	K04758;		feoA	ferrous iron transporter, protein A
3539401	A	T	BW25113_3414	3538983	3539558	+	K07400;		nfuA	Fe/S biogenesis protein; putative scaffold/chaperone for damaged Fe/S proteins
3564061	C	T	BW25113_3431	3562706	3564679	-	K02438;		glgX	glycogen debranching enzyme
3595431	C	T	BW25113_3462	3594388	3595446	-	K09811;	M00256;	ftsX	inner membrane putative ABC superfamily transporter permease
3599988	G	T	BW25113_3469	3599811	3602009	+	K01534;		zntA	zinc, cobalt and lead efflux system
3618201	T	C	BW25113_3484	3617738	3618874	+			yhhI	putative transposase
3621439	G	T	BW25113_3486	3620163	3622898	-	K13926;		rbbA	ribosome-associated ATPase: ATP-binding protein/ATP-binding membrane protein
3634248	G	A	BW25113_3496	3634222	3635691	+	K03305;		dtpB	dipeptide and tripeptide permease B
3635938	T	C	BW25113_3497	3635740	3636492	-	K15984;		rsmJ	16S rRNA m(2)G1516 methyltransferase, SAM-dependent
3663204	A	G	BW25113_3519	3662952	3664601	+	K01194;		treF	cytoplasmic trehalase
3684036	C	T	BW25113_3532	3683628	3685967	-	K20541;		bcsB	regulator of cellulose synthase, cyclic di-GMP binding
3686307	G	T	BW25113_3533	3685978	3688596	-	K00694;		bcsA	cellulose synthase, catalytic subunit
3695598	A	G	BW25113_3540	3695224	3696228	-	K12372;	M00324;	dppF	dipeptide transporter
3697743	C	A	BW25113_3542	3697219	3698121	-	K12370;	M00324;	dppC	dipeptide/heme transporter
3702586	T	C	BW25113_3546	3702144	3703835	-	K12975;	M00723;	eptB	KDO phosphoethanolamine transferase, Ca(2+)-inducible
3720165	T	G	BW25113_3561	3719247	3720242	+			wecH	O-acetyltransferase for enterobacterial common antigen (ECA)
3737690	G	A	BW25113_3577	3737688	3738161	+			yiaM	2,3-diketo-L-gulonate TRAP transporter small permease protein
3766752	C	T	BW25113_3599	3765641	3767554	+	K02800;	M00274;	mtlA	fused mannitol-specific PTS enzymes: IIA components/IIB components/IIC components
3777769	A	C	BW25113_3610	3777551	3777802	-	K03676;		grxC	glutaredoxin 3
3797705	C	T	BW25113_3629	3797541	3798476	-	K12986;		waaS	lipopolysaccharide core biosynthesis protein
3816097	A	C	BW25113_3650	3815760	3817868	+	K01139;		spoT	bifunctional (p)ppGpp synthetase II/ guanosine-3',5'-bis pyrophosphate 3'-pyrophosphohydrolase
3828386	G	A	BW25113_3657	3827907	3829289	-	K03292;		yicJ	putative transporter
3852209	A	G	BW25113_3679	3851761	3853476	-	K03307;		yidK	putative transporter
3852414	A	G	BW25113_3679	3851761	3853476	-	K03307;		yidK	putative transporter
3856577	C	T	BW25113_3683	3855347	3856963	-			glvC	-
3863842	G	T	BW25113_3691	3863798	3865090	-	K08194;		dgoT	D-galactonate transporter
3884465	C	A	BW25113_3709	3883596	3884843	+	K03836;		tnaB	tryptophan transporter of low affinity
3888557	T	C	BW25113_3713	3888012	3888578	+	K19784;		chrR	chromate reductase, Class I, flavoprotein
3919813	C	T	BW25113_3742	3919372	3919815	-	K06205;		mioC	FMN-binding protein MioC
3922653	G	T	BW25113_3745	3921512	3922963	-			viaA	stimulator of RavA ATPase activity; von Willebrand factor domain protein
3929544	C	T	BW25113_3750	3928648	3929613	+	K10440;	M00212;	rbsC	D-ribose transporter subunit
3946170	A	G	BW25113_3770	3945844	3946773	+	K00826;	M00019;M00119;M00570;	ilvE	branched-chain amino-acid aminotransferase
3960021	C	T	BW25113_3783	3959777	3961036	+	K03628;		rho	transcription termination factor
3973164	C	T	BW25113_3793	3971961	3973313	+	K02853;		wzyE	putative ECA polysaccharide chain elongation protein
3975135	T	C	BW25113_3795	3974247	3975632	+	K03293;		yifK	putative APC family amino acid transporter
4010269	A	G	BW25113_3831	4009791	4010552	+	K00757;		udp	uridine phosphorylase
4011070	C	T	BW25113_3832	4010693	4012120	+	K09760;		rmuC	DNA recombination protein
4019465	A	G	BW25113_3843	4018348	4019841	+	K03182;	M00117;	ubiD	3-octaprenyl-4-hydroxybenzoate decarboxylase
4056768	T	C	BW25113_3874	4055607	4056872	+			yihN	MFS transporter family protein
4061182	C	T	BW25113_3878	4060600	4062636	-	K15922;		yihQ	alpha-glucosidase
4083674	T	C	BW25113_3898	4083215	4084285	-	K18530;		frvX	putative peptidase
4103272	T	C	BW25113_3923	4103221	4103649	+	K14065;		uspD	stress-induced protein
4154336	C	T	BW25113_3966	4153567	4155411	+	K16092;		btuB	vitamin B12/cobalamin outer membrane transporter
4168776	T	G	BW25113_3983	4168375	4168803	+	K02867;	M00178;	rplK	50S ribosomal subunit protein L11
4183598	C	T	BW25113_3993	4183497	4184132	-	K00788;	M00127;	thiE	thiamine phosphate synthase (thiamine phosphate pyrophosphorylase)
4187781	T	C	BW25113_3997	4187644	4188708	+	K01599;	M00121;	hemE	uroporphyrinogen decarboxylase
4226291	G	A	BW25113_4027	4226190	4226828	+			yjbF	extracellular polysaccharide production lipoprotein
4240922	A	G	BW25113_4038	4240631	4242211	+			yjbI	-
4241097	T	C	BW25113_4038	4240631	4242211	+			yjbI	-
4244900	C	A	BW25113_4041	4243971	4246394	-	K00631;		plsB	glycerol-3-phosphate O-acyltransferase
4247479	T	C	BW25113_4043	4247043	4247651	+	K01356;		lexA	transcriptional repressor of SOS regulon
4257569	G	A	BW25113_4054	4257042	4258235	+	K00832;	M00024;M00025;	tyrB	tyrosine aminotransferase, tyrosine-repressible, PLP-dependent
4293266	A	G	BW25113_4082	4292895	4293926	-	K15549;		mdtN	membrane fusion protein of efflux pump
4296818	G	A	BW25113_4084	4296687	4297616	-	K00881;		alsK	D-allose kinase
4297132	C	T	BW25113_4084	4296687	4297616	-	K00881;		alsK	D-allose kinase
4304822	G	T	BW25113_4092	4304161	4304919	-	K06167;		phnP	5-phospho-alpha-D-ribosyl 1,2-cyclic phosphate phosphodiesterase
4318568	T	C	BW25113_4109	4316952	4319180	+			crfC	clamp-binding sister replication fork colocalization protein, dynamin-related
4331860	C	T	BW25113_4119	4331728	4333083	+	K07406;		melA	alpha-galactosidase, NAD(P)-binding
4348862	T	C	BW25113_4132	4348514	4349848	-	K03757;		cadB	putative lysine/cadaverine transporter
4385534	A	G	BW25113_4168	4385402	4385863	+	K06925;		tsaE	tRNA(ANN) t(6)A37 threonylcarbamoyladenosine modification protein; ADP binding protein
4432396	C	T	BW25113_4220	4432199	4433932	+	K07278;		tamA	translocation and assembly module for autotransporter export, outer membrane subunit
4449287	G	A	BW25113_4236	4449307	4449672	+			cybC	-
4479796	T	C	BW25113_4263	4478378	4479880	-	K06915;		yjgR	DUF853 family protein with NTPase fold
4487367	A	G	BW25113_4271	4486492	4487757	+			intB	-
4514157	T	C	BW25113_4298	4513922	4514827	-	K01714;	M00016;	yjhH	putative lyase/synthase
4514861	C	T	BW25113_4299	4514832	4515620	-			yjhI	putative DNA-binding transcriptional regulator
4559984	C	T	BW25113_4340	4559979	4561391	-			yjiR	putative DNA-binding transcriptional regulator/putative aminotransferase
4560190	A	T	BW25113_4340	4559979	4561391	-			yjiR	putative DNA-binding transcriptional regulator/putative aminotransferase
4568242	T	C	BW25113_4346	4567775	4569154	-	K07452;		mcrB	5-methylcytosine-specific restriction enzyme McrBC, subunit McrB
4570630	T	A	BW25113_4348	4569885	4571279	-	K01154;		hsdS	specificity determinant for hsdM and hsdR
4571311	A	G	BW25113_4349	4571276	4572865	-	K03427;		hsdM	DNA methyltransferase M
4591024	A	C	BW25113_4362	4590795	4591334	-	K02317;		dnaT	DNA biosynthesis protein (primosomal protein I)
4597689	G	T	BW25113_4372	4597620	4598033	+	K02344;	M00260;	holD	DNA polymerase III, psi subunit
3110077	T	C	BW25113_4466	3107909	3112471	-	K10939;		yghJ	DUF4092 family putative lipoprotein peptidase
3865893	T	C	BW25113_4478	3865210	3866358	-	K01684;	M00552;	dgoD	galactonate dehydratase
3940850	A	G	BW25113_4480	3940488	3941327	-			hdfR	flhDC operon transcriptional repressor
1465278	C	T	BW25113_4492	1459649	1468270	+			ydbA	-
1467203	G	A	BW25113_4492	1459649	1468270	+			ydbA	-
2005540	C	T	BW25113_4495	2004704	2005832	-			yedN	-
2027631	T	C	BW25113_4496	2027532	2028724	+			yedS	-
2046519	T	C	BW25113_4497	2045757	2046809	-			yeeL	-
2323359	G	A	BW25113_4500	2323277	2327881	-			yfaS	-
731958	T	C	BW25113_4514	731901	732140	+			ybfQ	-
4490055	T	G	BW25113_4575	4489410	4490608	-			yjgX	-
716095	G	A	BW25113_4590	716039	716296	+			ybfK	uncharacterized protein
1303197	G	A	BW25113_4595	1303045	1303218	+			yciY	uncharacterized protein
1625389	T	C	BW25113_4600	1625259	1647095	-			ydfJ	-
1625994	A	G	BW25113_4600	1625259	1647095	-			ydfJ	-
1631503	T	C	BW25113_4600	1625259	1647095	-			ydfJ	-
1632816	T	C	BW25113_4600	1625259	1647095	-			ydfJ	-
1633290	C	T	BW25113_4600	1625259	1647095	-			ydfJ	-
1635071	C	T	BW25113_4600	1625259	1647095	-			ydfJ	-
1637921	A	G	BW25113_4600	1625259	1647095	-			ydfJ	-
1639361	C	T	BW25113_4600	1625259	1647095	-			ydfJ	-
1639825	T	G	BW25113_4600	1625259	1647095	-			ydfJ	-
1641165	T	A	BW25113_4600	1625259	1647095	-			ydfJ	-
2447996	G	A	BW25113_4661	2445835	2448480	-			yfcU	-
1589151	C	T	BW25113_4696	1586922	1592244	-			yneO	-
1591422	T	C	BW25113_4696	1586922	1592244	-			yneO	-
