# Supplementary material for: A citric acid cycle-deficient Escherichia coli as an efficient chassis for aerobic fermentations
Source: Nat Commun. 2024 Mar 15;15:2372. doi: 10.1038/s41467-024-46655-4 (PMC10943122; doi:10.1038/s41467-024-46655-4)
Supplement: Supplementary file 7 — Supplementary Data 4 [file 41467_2024_46655_MOESM7_ESM.xls]

## Sheet: Read me
Gene mutations in dTCA-E3 strain
Location	Base_Ref	Base_Seq	Synonym	ORF Locus		Strand	KEGG Orthology	KEGG Modules	Gene	COG
43181	G	T	BW25113_0042	43188	44129	+	K03522;		fixB	putative electron transfer flavoprotein, NAD/FAD-binding domain and ETFP adenine nucleotide-binding domain-like protein
60669	T	A	BW25113_0059	60358	63264	-	K03580;		rapA	RNA polymerase remodeling/recycling factor ATPase; RNA polymerase-associated, ATP-dependent RNA translocase
66325	C	T	BW25113_0061	65855	66532	-			araD	-
79078	G	T	BW25113_0074	78445	80016	-	K01649;	M00432;	leuA	2-isopropylmalate synthase
83320	G	A	BW25113_0077	82117	83841	+	K01652;	M00019;M00570;	ilvI	acetolactate synthase 3 large subunit
99410	G	T	BW25113_0092	98720	99640	+	K01921;		ddlB	D-alanine:D-alanine ligase
128526	A	G	BW25113_0118	128102	130699	+	K01682;	M00009;M00010;M00012;	acnB	bifunctional aconitate hydratase 2/2-methylisocitrate dehydratase
128619	T	C	BW25113_0118	128102	130699	+	K01682;	M00009;M00010;M00012;	acnB	bifunctional aconitate hydratase 2/2-methylisocitrate dehydratase
146869	T	C	BW25113_0135	146202	147440	-			yadC	putative fimbrial-like adhesin protein
153023	G	A	BW25113_0141	152786	153370	-			yadN	putative fimbrial-like adhesin protein
174270	T	C	BW25113_0158	174149	174949	-	K06858;	M00241;	btuF	vitamin B12 transporter subunit: periplasmic-binding component of ABC superfamily
176633	A	G	BW25113_0160	175724	177241	+	K01129;		dgt	deoxyguanosine triphosphate triphosphohydrolase
195470	C	T	BW25113_0177	194415	196847	+	K07277;		bamA	BamABCDE complex OM biogenesis outer membrane pore-forming assembly factor
245981	A	G	BW25113_0229	244845	246557	-			lfhA	-
252585	T	A	BW25113_0238	252464	252922	+	K00769;		gpt	xanthine phosphoribosyltransferase; xanthine-guanine phosphoribosyltransferase
253865	C	T	BW25113_0239	253014	254258	+	K11750;		frsA	fermentation-respiration switch protein; PTS Enzyme IIA(Glc)-binding protein; pNP-butyrate esterase activity
266958	A	G	BW25113_0256	266314	267465	+			insI1	IS30 transposase
337612	C	T	BW25113_0324	336836	338218	+			yahJ	putative metallo-dependent hydrolase domain deaminase
341819	G	A	BW25113_0328	341377	342048	-	K03329;		yahN	amino acid exporter for proline, lysine, glutamate, homoserine
373501	T	G	BW25113_0355	372991	373824	-	K01070;		frmB	S-formylglutathione hydrolase
381235	T	A	BW25113_0365	380688	381650	+	K15551;	M00435;	tauA	taurine transporter subunit
395548	T	G	BW25113_0381	395285	396379	-	K01921;		ddlA	D-alanine-D-alanine ligase A
414177	T	C	BW25113_0400	413345	414640	+	K07636;	M00434;	phoR	sensory histidine kinase in two-component regulatory system with PhoB
424164	T	A	BW25113_0408	423103	424950	+	K03072;	M00335;	secD	SecYEG protein translocase auxillary subunit
449637	G	A	BW25113_0434	449045	449623	-	K07286;		yajG	putative lipoprotein
453896	G	A	BW25113_0438	452882	454156	+	K03544;		clpX	ATPase and specificity subunit of ClpX-ClpP ATP-dependent serine protease
491187	C	A	BW25113_0473	490576	492450	+	K04079;		htpG	protein refolding molecular co-chaperone Hsp90, Hsp70-dependent; heat-shock protein; ATPase
573594	T	G	BW25113_0556	573563	574024	+	K14744;		rzpD	DLP12 prophage; putative murein endopeptidase
605742	T	A	BW25113_0584	605710	607950	-	K19611;		fepA	iron-enterobactin outer membrane transporter
639702	T	G	BW25113_0611	639653	640459	-	K01169;		rna	ribonuclease I
651442	G	A	BW25113_0621	650039	651424	-	K03326;		dcuC	anaerobic C4-dicarboxylate transport
676871	G	A	BW25113_0649	675668	677119	+			djlC	J domain-containing HscC co-chaperone; Hsc56
698855	C	T	BW25113_0678	698267	699067	-	K02564;		nagB	glucosamine-6-phosphate deaminase
728912	G	T	BW25113_0700	725039	729232	+			rhsC	Rhs family putative polymorphic toxin
745090	T	A	BW25113_0717	744435	745163	-			ybgP	putative periplasmic pilin chaperone
747991	G	A	BW25113_0719	747685	748251	-			ybgD	putative fimbrial-like adhesin protein
749456	G	A	BW25113_0720	748641	749924	-	K01647;	M00009;M00010;M00012;	gltA	citrate synthase
751513	G	A	BW25113_0723	751363	753129	+	K00239;	M00009;M00011;M00149;	sdhA	succinate dehydrogenase, flavoprotein subunit
815834	A	C	BW25113_0786	815340	816044	+	K06890;		ybhL	UPF0005 family inner membrane protein
830896	G	A	BW25113_0800	830704	831666	+			ybiB	putative family 3 glycosyltransferase
850219	T	C	BW25113_0818	849103	850221	+			ybiR	putative transporter
861310	C	A	BW25113_0827	860585	861820	-	K03750;		moeA	molybdopterin molybdenumtransferase; molybdopterin biosynthesis protein
869165	A	G	BW25113_0833	868435	870783	+			yliE	putative membrane-anchored cyclic-di-GMP phosphodiesterase
875788	T	C	BW25113_0838	875310	875936	-	K00799;		gstB	glutathione S-transferase
966474	G	A	BW25113_0918	966308	967054	+	K00979;	M00063;	kdsB	3-deoxy-manno-octulosonate cytidylyltransferase
1001800	T	A	BW25113_0946	1001408	1001950	+	K18657;		zapC	FtsZ stabilizer
1013172	A	T	BW25113_0955	1011995	1013755	-	K04770;		ycbZ	putative peptidase
1021657	G	A	BW25113_0962	1019927	1021981	+	K03658;		helD	DNA helicase IV
1082440	C	T	BW25113_1022	1081977	1083302	-	K11936;		pgaC	biofilm PGA synthase PgaCD, catalytic subunit; poly-beta-1,6-N-acetyl-D-glucosamine synthase; c-di-GMP-stimulated activity and dimerization
1139172	A	G	BW25113_1084	1136638	1139823	-	K08300;	M00394;	rne	fused ribonucleaseE: endoribonuclease/RNA-binding protein/RNA degradosome binding protein
1145199	T	G	BW25113_1092	1145184	1146113	+	K00645;	M00082;	fabD	malonyl-CoA-[acyl-carrier-protein] transacylase
1175124	G	T	BW25113_1120	1175087	1175815	+	K12410;		cobB	deacetylase of acs and cheY, chemotaxis regulator
1181660	C	T	BW25113_1127	1181300	1182526	+	K01258;		pepT	peptidase T
1194321	T	C	BW25113_1139	1194151	1195044	+			lit	e14 prophage; cell death peptidase, inhibitor of T4 late gene expression
1201912	C	G	BW25113_1152	1201599	1202378	+			jayE	-
1204414	A	G	BW25113_1156	1203973	1204575	-			tfaE	e14 prophage; putative tail fiber assembly protein
1211273	C	T	BW25113_1164	1211245	1211481	+			ycgZ	RcsB connector protein for regulation of biofilm and acid-resistance
1230923	G	A	BW25113_1187	1230394	1231113	+	K03603;		fadR	fatty acid metabolism regulon transcriptional regulator
1238794	T	A	BW25113_1193	1238636	1239247	+	K08308;		emtA	lytic murein endotransglycosylase E
1255451	A	G	BW25113_1206	1254580	1256259	-	K03321;		dauA	C4-dicarboxylic acid transporter
1277155	C	T	BW25113_1224	1275320	1279063	+	K00370;	M00530;	narG	nitrate reductase 1, alpha subunit
1323709	G	A	BW25113_1272	1323589	1324638	+	K04774;		sohB	inner membrane protein, S49 peptidase family protein
1379608	A	C	BW25113_1321	1378374	1379771	+	K06918;		ycjX	DUF463 family protein, putative P-loop NTPase
1389649	A	G	BW25113_1330	1389148	1390179	-	K16052;		ynaI	mechanosensitive channel protein, very small conductance
1402418	G	A	BW25113_1342	1402307	1403290	+	K16074;		ydaN	putative Zn(II) transporter
1418497	G	A	BW25113_1363	1418039	1419496	+	K03498;		trkG	Rac prophage; potassium transporter subunit
1424908	T	C	BW25113_1372	1423306	1426668	+			stfR	Rac prophage; putative tail fiber protein
1493189	G	T	BW25113_1427	1493195	1493734	+	K03817;		rimL	ribosomal-protein-L7/L12-serine acetyltransferase
1501435	T	C	BW25113_1435	1501038	1502999	+	K08303;		ydcP	putative peptidase
1530644	C	A	BW25113_1465	1530194	1530874	-	K00374;	M00530;	narV	nitrate reductase 2 (NRZ), gamma subunit
1541828	C	T	BW25113_1474	1541658	1544705	+	K08348;		fdnG	formate dehydrogenase-N, alpha subunit, nitrate-inducible
1562744	C	A	BW25113_1491	1561761	1563080	-			yddW	liprotein, glycosyl hydrolase homolog
1571872	T	C	BW25113_1495	1569504	1571876	-			yddB	putative TonB-dependent outer membrane receptor
1572716	A	C	BW25113_1496	1571914	1573599	-	K02471;		yddA	putative multidrug transporter subunit of ABC superfamily, membrane component/ATP-binding component
1649094	T	C	BW25113_1581	1648184	1649398	-	K08323;	M00061;	rspA	bifunctional D-altronate/D-mannonate dehydratase
1802900	T	A	BW25113_1725	1802053	1802913	+			yniA	fructosamine kinase family protein
1832216	G	A	BW25113_1755	1831469	1833004	+	K05778;	M00192;	ynjC	inner membrane putative ABC superfamily transporter permease
1848407	C	A	BW25113_1770	1848353	1849111	-			ydjF	putative DNA-binding transcriptional regulator
1851922	G	A	BW25113_1773	1851190	1852026	-			ydjI	putative aldolase
1872737	G	T	BW25113_1794	1871972	1872997	+	K13069;		yeaP	diguanylate cyclase
1876067	G	T	BW25113_1799	1875143	1876066	-	K16135;		dmlR	transcriptional activator of dmlA
1877040	G	A	BW25113_1800	1876169	1877254	+	K07246;		dmlA	D-malate oxidase, NAD-dependent; putative tartrate dehydrogenase
1888420	T	C	BW25113_1810	1888390	1888689	+			yoaC	DUF1889 family protein
1918321	T	C	BW25113_1840	1917976	1918848	-	K07245;		yebZ	inner membrane protein
1964189	G	A	BW25113_1885	1963640	1965241	-	K05877;		tap	methyl-accepting protein IV
1975095	G	A	BW25113_1896	1973669	1975093	-	K00697;		otsA	trehalose-6-phosphate synthase
1975095	G	A	BW25113_1897	1975068	1975868	-	K01087;		otsB	trehalose-6-phosphate phosphatase, biosynthetic
1977955	A	G	BW25113_1900	1977036	1978550	-	K10539;	M00213;	araG	fused L-arabinose transporter subunits of ABC superfamily: ATP-binding components
2025257	G	T	BW25113_1961	2024380	2025798	-	K00558;		dcm	DNA cytosine methyltransferase
2043322	C	T	BW25113_1978	2038419	2045495	+	K13735;		yeeJ	putative adhesin
2047879	C	A	BW25113_1981	2047124	2048440	+	K08172;		shiA	shikimate transporter
2056700	C	A	BW25113_1990	2055872	2056804	-	K16291;		ldtA	L,D-transpeptidase linking Lpp to murein
2098786	A	G	BW25113_2034	2098546	2099538	-			wbbI	d-Galf:alpha-d-Glc beta-1,6-galactofuranosyltransferase
2172764	C	A	BW25113_2098	2172300	2173577	+			yegT	nucleoside transporter, low affinity
2177954	C	A	BW25113_2103	2177195	2177995	-	K00941;	M00127;	thiD	bifunctional hydroxy-methylpyrimidine kinase/ hydroxy-phosphomethylpyrimidine kinase
2185137	G	A	BW25113_2110	2184405	2185124	-			yehC	putative periplasmic pilin chaperone
2214955	C	A	BW25113_2132	2213171	2215468	-	K05349;		bglX	beta-D-glucoside glucohydrolase, periplasmic
2243404	A	G	BW25113_2158	2243196	2244245	+			yeiH	UPF0324 family inner membrane protein
2264467	C	T	BW25113_2176	2264205	2265761	+			rtn	resistance protein for phages lambda and N4, putative membrane-anchored cyclic-di-GMP phosphodiesterase
2304308	C	T	BW25113_2214	2303958	2305013	-	K03734;		apbE	putative thiamine-synthetic flavin transferase lipoprotein
2363105	G	A	BW25113_2255	2361518	2363500	+	K10011;	M00721;M00761;	arnA	fused UDP-L-Ara4N formyltransferase/UDP-GlcA C-4'-decarboxylase
2383111	A	T	BW25113_2275	2382595	2383443	+			yfbP	TPR-like repeats-containing protein
2393111	G	A	BW25113_2283	2390918	2393644	-	K00336;	M00144;	nuoG	NADH:ubiquinone oxidoreductase, chain G
2397296	G	A	BW25113_2286	2395534	2397324	-	K13378;	M00144;	nuoC	NADH:ubiquinone oxidoreductase, fused CD subunit
2455406	G	A	BW25113_2344	2454785	2456125	+	K06076;		fadL	long-chain fatty acid outer membrane transporter
2462453	T	C	BW25113_2351	2461693	2462613	+	K20534;		gtrB	CPS-53 (KpLE1) prophage; bactoprenol glucosyl transferase
2538137	T	G	BW25113_2427	2538111	2538968	-	K15835;		murR	repressor for murPQ, MurNAc 6-P inducible
2593403	G	A	BW25113_2479	2593265	2593837	+	K03567;		gcvR	transcriptional repressor, regulatory protein accessory to GcvA
2649095	T	G	BW25113_2523	2648434	2649717	-	K07751;		pepB	aminopeptidase B
2697378	G	A	BW25113_2567	2696742	2697422	-	K03685;		rnc	RNase III
2732132	T	C	BW25113_2599	2731104	2732264	+	K14170;	M00024;M00025;	pheA	chorismate mutase and prephenate dehydratase, P-protein
2800559	T	A	BW25113_2679	2800491	2801483	+	K02002;	M00208;	proX	glycine betaine transporter subunit
2803131	T	C	BW25113_2682	2802976	2803713	+			ygaZ	putative L-valine exporter, norvaline resistance protein
2847255	G	T	BW25113_2730	2846613	2847623	+	K04655;		hypE	carbamoyl dehydratase, hydrogenases 1,2,3 maturation protein
2880133	C	T	BW25113_2761	2877912	2880578	-	K07012;		ygcB	R-loop helicase-annealase Cas3 needed for Cascade anti-viral activity
2882285	T	C	BW25113_2763	2881746	2883458	-	K00381;	M00176;	cysI	sulfite reductase, beta subunit, NAD(P)-binding, heme-binding
2903871	T	C	BW25113_2781	2903253	2904044	-	K04765;		mazG	nucleoside triphosphate pyrophosphohydrolase
2910522	G	T	BW25113_2786	2908416	2911172	+	K07678;	M00475;	barA	hybrid sensory histidine kinase, in two-component regulatory system with UvrY
2968799	A	G	BW25113_2836	2967214	2969373	-	K05939;		aas	fused 2-acylglycerophospho-ethanolamine acyl transferase/acyl-acyl carrier protein synthetase
2971945	T	A	BW25113_2838	2970996	2972258	-	K01586;	M00016;	lysA	diaminopimelate decarboxylase, PLP-binding
2980010	G	A	BW25113_2845	2979206	2980435	+			yqeG	putative transporter
3006922	G	A	BW25113_2875	3005973	3007598	-	K07402;		yqeB	XdhC-CoxI family protein with NAD(P)-binding Rossman fold
3084777	T	C	BW25113_2946	3084493	3085224	+	K09761;		rsmE	16S rRNA m(3)U1498 methyltransferase, SAM-dependent
3091747	T	C	BW25113_2955	3090626	3091762	+	K02495;	M00121;	yggW	HemN family putative oxidoreductase
3157337	C	A	BW25113_3019	3157074	3159332	-	K02621;		parC	DNA topoisomerase IV, subunit A
3183402	C	T	BW25113_3047	3183240	3183989	+			yqiH	putative periplasmic pilin chaperone
3191200	A	G	BW25113_3053	3190160	3193000	-	K00982;		glnE	fused deadenylyltransferase/adenylyltransferase for glutamine synthetase
3228527	A	G	BW25113_3084	3228098	3229234	-	K11391;		rlmG	23S rRNA m(2)G1835 methyltransferase, SAM-dependent
3229961	T	A	BW25113_3086	3229899	3230591	+			ygjQ	DUF218 superfamily protein
3346575	G	T	BW25113_3211	3346480	3347409	-	K07139;		yhcC	putative Fe-S oxidoreductase, Radical SAM superfamily protein
3376536	C	T	BW25113_3235	3375559	3376626	+	K04691;		degS	serine endoprotease, periplasmic
3444112	A	G	BW25113_3317	3443902	3444723	-	K02886;	M00178;	rplB	50S ribosomal subunit protein L2
3450532	G	T	BW25113_3325	3449736	3451688	+	K02453;	M00331;	gspD	general secretory pathway component, cryptic
3459187	C	A	BW25113_3335	3458902	3459579	+	K02464;	M00331;	gspO	bifunctional prepilin leader peptidase/ methylase
3463618	G	T	BW25113_3339	3463504	3464688	-	K02358;		tufA	translation elongation factor EF-Tu 1
3471042	G	A	BW25113_3348	3470999	3471217	+	K03745;		slyX	phi X174 lysis protein
3511910	T	C	BW25113_3390	3511902	3512423	-	K00891;	M00022;	aroK	shikimate kinase I
3518244	C	A	BW25113_3396	3516230	3518782	+	K05366;		mrcA	fused penicillin-binding protein 1a: murein transglycosylase/murein transpeptidase
3564510	C	A	BW25113_3431	3562706	3564679	-	K02438;		glgX	glycogen debranching enzyme
3660958	T	C	BW25113_3517	3659540	3660940	-	K01580;	M00027;	gadA	glutamate decarboxylase A, PLP-dependent
3712305	G	T	BW25113_3554	3711694	3712404	-			yiaF	barrier effect co-colonization resistance factor; DUF3053 family lipoprotein
3757101	C	T	BW25113_3593	3755543	3759676	+			rhsA	Rhs family protein, putative polymorphic toxin; putative polysaccharide synthesis/export protein; putative neighboring cell growth inhibitor
3761465	A	G	BW25113_3595	3760581	3761525	+			rhsJ	-
3761898	A	G	BW25113_3596	3761537	3761998	+			yibG	TPR-like repeat protein
3784651	G	A	BW25113_3616	3783680	3784705	-	K00060;		tdh	L-threonine 3-dehydrogenase, NAD(P)-binding
3788671	G	A	BW25113_3620	3788289	3789335	+	K02843;		waaF	ADP-heptose:LPS heptosyltransferase II
3795352	G	A	BW25113_3626	3794343	3795359	-	K03276;		waaJ	UDP-D-glucose:(galactosyl)lipopolysaccharide glucosyltransferase
3811323	C	T	BW25113_3645	3811120	3811944	+	K14623;		dinD	DNA damage-inducible protein
3814332	G	T	BW25113_3647	3812848	3814530	-	K01972;		ligB	DNA ligase, NAD(+)-dependent
3816097	A	C	BW25113_3650	3815760	3817868	+	K01139;		spoT	bifunctional (p)ppGpp synthetase II/ guanosine-3',5'-bis pyrophosphate 3'-pyrophosphohydrolase
3824818	T	C	BW25113_3655	3823817	3825526	+			yicH	putative inner membrane-anchored periplasmic AsmA family protein
3871909	C	T	BW25113_3699	3871065	3873479	-	K02470;		gyrB	DNA gyrase, subunit B
3917958	C	A	BW25113_3741	3917104	3918993	-	K03495;		mnmG	5-methylaminomethyl-2-thiouridine modification at tRNA U34
3922937	C	A	BW25113_3745	3921512	3922963	-			viaA	stimulator of RavA ATPase activity; von Willebrand factor domain protein
3931431	G	A	BW25113_3752	3930654	3931583	+	K00852;		rbsK	ribokinase
3933187	G	A	BW25113_3754	3932545	3933972	-			hsrA	putative multidrug or homocysteine efflux system
3946042	A	G	BW25113_3770	3945844	3946773	+	K00826;	M00019;M00119;M00570;	ilvE	branched-chain amino-acid aminotransferase
3955272	G	T	BW25113_3778	3954037	3956058	+	K03656;		rep	DNA helicase and single-stranded DNA-dependent ATPase
4026961	C	T	BW25113_3849	4026505	4027956	+	K03498;		trkH	potassium transporter
4039253	C	T	BW25113_3862	4039030	4039962	-			yihG	inner membrane protein, inner membrane acyltransferase
4070179	A	G	BW25113_3886	4069506	4070378	+	K07058;		yihY	BrkB family putative transporter, inner membrane protein
4128499	T	C	BW25113_3945	4127860	4128963	-	K00005;		gldA	glycerol dehydrogenase, NAD+ dependent; 1,2-propanediol:NAD+ oxidoreductase
4177436	A	G	BW25113_3988	4175278	4179501	+	K03046;	M00183;	rpoC	RNA polymerase, beta prime subunit
4216006	A	T	BW25113_4019	4213756	4217439	+	K00548;	M00017;	metH	homocysteine-N5-methyltetrahydrofolate transmethylase, B12-dependent
4226291	G	A	BW25113_4027	4226190	4226828	+			yjbF	extracellular polysaccharide production lipoprotein
4245361	C	A	BW25113_4041	4243971	4246394	-	K00631;		plsB	glycerol-3-phosphate O-acyltransferase
4260581	A	G	BW25113_4056	4260166	4260582	+			yjbQ	thiamine phosphate synthase
4260581	A	G	BW25113_4057	4260586	4260942	+			yjbR	DUF419 family protein
4340955	C	T	BW25113_4125	4339848	4341479	-	K07701;	M00488;	dcuS	sensory histidine kinase in two-component regulatory system with DcuR, regulator of anaerobic fumarate respiration
4349686	A	G	BW25113_4132	4348514	4349848	-	K03757;		cadB	putative lysine/cadaverine transporter
4355291	A	G	BW25113_4138	4355289	4356590	-	K07791;		dcuA	C4-dicarboxylate antiporter
4355923	G	A	BW25113_4138	4355289	4356590	-	K07791;		dcuA	C4-dicarboxylate antiporter
4359745	A	C	BW25113_4141	4358973	4360229	-	K16263;		yjeH	putative transporter
4415460	T	G	BW25113_4201	4415337	4415651	+	K02686;		priB	primosomal protein N
4434843	G	A	BW25113_4221	4433929	4437708	+	K09800;		tamB	translocation and assembly module for autotransporter export, inner membrane subunit
4440078	G	T	BW25113_4227	4439779	4440735	+	K02058;	M00221;	ytfQ	galactofuranose binding proteint: periplasmic-binding component of ABC superfamily
4464226	G	A	BW25113_4251	4463941	4464534	+	K19335;		bdcR	transcriptional repressor for divergent bdcA
4491154	A	G	BW25113_4277	4491077	4491406	+			yjgZ	uncharacterized protein
4516896	T	C	BW25113_4301	4516722	4517354	-	K14587;		sgcE	putative epimerase
4562313	C	A	BW25113_4342	4562231	4563733	+			yjiT	-
4575230	T	C	BW25113_4350	4573066	4576632	-			hsdR	-
4597332	G	A	BW25113_4371	4596486	4597517	-	K00564;		rsmC	16S rRNA m(2)G1207 methyltransferase, SAM-dependent
3387518	A	G	BW25113_4472	3385817	3389617	-			yhdP	DUF3971-AsmA2 domains protein
3868003	T	G	BW25113_4479	3867831	3868520	-	K19776;		dgoR	putative DNA-binding transcriptional regulator
4017467	A	C	BW25113_4483	4016914	4017696	+	K03424;		tatD	quality control of Tat-exported FeS proteins; Mg-dependent cytoplasmic DNase
2005571	A	G	BW25113_4495	2004704	2005832	-			yedN	-
3358987	T	C	BW25113_4569	3358544	3360288	+			yhcE	-
2096807	G	T	BW25113_4571	2094877	2096870	-			wbbL	-
266958	A	G	BW25113_4587	265989	267900	+			insN	-
