# Supplementary material for: A citric acid cycle-deficient Escherichia coli as an efficient chassis for aerobic fermentations
Source: Nat Commun. 2024 Mar 15;15:2372. doi: 10.1038/s41467-024-46655-4 (PMC10943122; doi:10.1038/s41467-024-46655-4)
Supplement: Supplementary file 8 — Supplementary Data 5 [file 41467_2024_46655_MOESM8_ESM.xls]

## Sheet: Read me
Gene mutations in dTCA-E4 strain
Location	Base_Ref	Base_Seq	Synonym	ORF Locus		Strand	KEGG Orthology	KEGG Modules	Gene	COG
60669	T	A	BW25113_0059	60358	63264	-	K03580;		rapA	RNA polymerase remodeling/recycling factor ATPase; RNA polymerase-associated, ATP-dependent RNA translocase
83320	G	A	BW25113_0077	82117	83841	+	K01652;	M00019;M00570;	ilvI	acetolactate synthase 3 large subunit
121363	G	A	BW25113_0114	119504	122167	+	K00163;	M00307;	aceE	pyruvate dehydrogenase, decarboxylase component E1, thiamine triphosphate-binding
128619	T	C	BW25113_0118	128102	130699	+	K01682;	M00009;M00010;M00012;	acnB	bifunctional aconitate hydratase 2/2-methylisocitrate dehydratase
146543	T	G	BW25113_0135	146202	147440	-			yadC	putative fimbrial-like adhesin protein
152335	T	G	BW25113_0140	151948	152688	-	K15540;		yadV	putative periplasmic pilin chaperone
174270	T	C	BW25113_0158	174149	174949	-	K06858;	M00241;	btuF	vitamin B12 transporter subunit: periplasmic-binding component of ABC superfamily
176633	A	G	BW25113_0160	175724	177241	+	K01129;		dgt	deoxyguanosine triphosphate triphosphohydrolase
233984	A	G	BW25113_0217	233822	234607	+			yafT	lipoprotein
245981	A	G	BW25113_0229	244845	246557	-			lfhA	-
252585	T	A	BW25113_0238	252464	252922	+	K00769;		gpt	xanthine phosphoribosyltransferase; xanthine-guanine phosphoribosyltransferase
279945	G	A	BW25113_0269	278912	280879	+			yagF	CP4-6 prophage; dehydratase family protein
308456	A	T	BW25113_0296	308225	308488	-	K02909;	M00178;	ykgM	50S ribosomal protein L31 type B; alternative L31 utilized during zinc limitation
341819	G	A	BW25113_0328	341377	342048	-	K03329;		yahN	amino acid exporter for proline, lysine, glutamate, homoserine
395548	T	G	BW25113_0381	395285	396379	-	K01921;		ddlA	D-alanine-D-alanine ligase A
411258	T	C	BW25113_0398	411206	412408	-	K03547;		sbcD	exonuclease, dsDNA, ATP-dependent
414177	T	C	BW25113_0400	413345	414640	+	K07636;	M00434;	phoR	sensory histidine kinase in two-component regulatory system with PhoB
453896	G	A	BW25113_0438	452882	454156	+	K03544;		clpX	ATPase and specificity subunit of ClpX-ClpP ATP-dependent serine protease
534540	T	C	BW25113_0511	533089	534543	+	K10975;		ybbW	putative allantoin transporter
614205	C	T	BW25113_0587	613710	614843	+			fepE	regulator of length of O-antigen component of lipopolysaccharide chains
651442	G	A	BW25113_0621	650039	651424	-	K03326;		dcuC	anaerobic C4-dicarboxylate transport
668244	C	T	BW25113_0642	667657	670239	-	K01869;	M00360;	leuS	leucyl-tRNA synthetase
698855	C	T	BW25113_0678	698267	699067	-	K02564;		nagB	glucosamine-6-phosphate deaminase
728214	T	C	BW25113_0700	725039	729232	+			rhsC	Rhs family putative polymorphic toxin
748801	A	G	BW25113_0720	748641	749924	-	K01647;	M00009;M00010;M00012;	gltA	citrate synthase
751513	G	A	BW25113_0723	751363	753129	+	K00239;	M00009;M00011;M00149;	sdhA	succinate dehydrogenase, flavoprotein subunit
830896	G	A	BW25113_0800	830704	831666	+			ybiB	putative family 3 glycosyltransferase
833653	A	G	BW25113_0803	833646	833912	-			ybiI	DksA-type zinc finger protein
858009	A	G	BW25113_0823	855630	858062	-	K00656;		ybiW	putative pyruvate formate lyase
869165	A	G	BW25113_0833	868435	870783	+			yliE	putative membrane-anchored cyclic-di-GMP phosphodiesterase
875423	T	G	BW25113_0838	875310	875936	-	K00799;		gstB	glutathione S-transferase
875757	T	G	BW25113_0838	875310	875936	-	K00799;		gstB	glutathione S-transferase
875788	T	C	BW25113_0838	875310	875936	-	K00799;		gstB	glutathione S-transferase
913407	G	T	BW25113_0876	911929	913587	+	K07459;		ybjD	putative OLD family ATP-dependent endonuclease; DUF2813 family protein
940933	A	T	BW25113_0897	940387	941013	-			ycaC	putative isochorismatase family hydrolase
966474	G	A	BW25113_0918	966308	967054	+	K00979;	M00063;	kdsB	3-deoxy-manno-octulosonate cytidylyltransferase
972808	G	T	BW25113_0924	971782	976242	+	K03632;		mukB	chromosome condensin MukBEF, ATPase and DNA-binding subunit
995556	T	G	BW25113_0940	994672	997272	+	K07347;		elfC	putative outer membrane fimbrial subunit export usher protein
1001800	T	A	BW25113_0946	1001408	1001950	+	K18657;		zapC	FtsZ stabilizer
1017314	G	A	BW25113_0960	1017186	1019339	-			yccS	putative transporter, FUSC superfamily inner membrane protein, tandem domains
1038435	T	G	BW25113_0981	1037486	1039666	-	K16692;		etk	tyrosine-protein kinase, role in O-antigen capsule formation
1042004	G	T	BW25113_0984	1041305	1043401	-			gfcD	putative O-antigen capsule production periplasmic protein
1056807	T	C	BW25113_0997	1054712	1057258	+	K07811;		torA	trimethylamine N-oxide (TMAO) reductase I, catalytic subunit
1082440	C	T	BW25113_1022	1081977	1083302	-	K11936;		pgaC	biofilm PGA synthase PgaCD, catalytic subunit; poly-beta-1,6-N-acetyl-D-glucosamine synthase; c-di-GMP-stimulated activity and dimerization
1125291	T	C	BW25113_1070	1124870	1125286	-	K02399;		flgN	export chaperone for FlgK and FlgL
1125291	T	C	BW25113_1071	1125291	1125584	-	K02398;		flgM	anti-sigma factor for FliA (sigma 28)
1176779	A	G	BW25113_1122	1176720	1177181	-			ymfA	DUF3592 family inner membrane protein
1206576	A	G	BW25113_1159	1205802	1206635	+	K07451;		mcrA	putative 5-methylcytosine/5-hydroxymethylcytosine-specific restriction nuclease; 5-methylcytosine DNA binding protein; e14 prophage gene
1255451	A	G	BW25113_1206	1254580	1256259	-	K03321;		dauA	C4-dicarboxylic acid transporter
1277155	C	T	BW25113_1224	1275320	1279063	+	K00370;	M00530;	narG	nitrate reductase 1, alpha subunit
1297136	A	G	BW25113_1244	1297156	1298076	+	K15581;	M00439;	oppB	oligopeptide transporter subunit
1300428	A	T	BW25113_1247	1300021	1301025	+	K10823;	M00439;	oppF	oligopeptide transporter subunit
1304853	T	A	BW25113_1251	1304826	1305122	-	K09780;		yciI	putative DGPF domain-containing enzyme
1323709	G	A	BW25113_1272	1323589	1324638	+	K04774;		sohB	inner membrane protein, S49 peptidase family protein
1324590	T	A	BW25113_1272	1323589	1324638	+	K04774;		sohB	inner membrane protein, S49 peptidase family protein
1366174	A	G	BW25113_1310	1366166	1367458	+	K02027;	M00207;	ycjN	putative ABC superfamily sugar transporter periplasmic-binding protein
1382162	C	A	BW25113_1323	1380977	1382518	+	K03721;		tyrR	aromatic amino acid biosynthesis and transport regulon transcriptional regulator; autorepressor; ATPase; phosphatase
1389649	A	G	BW25113_1330	1389148	1390179	-	K16052;		ynaI	mechanosensitive channel protein, very small conductance
1402418	G	A	BW25113_1342	1402307	1403290	+	K16074;		ydaN	putative Zn(II) transporter
1424908	T	C	BW25113_1372	1423306	1426668	+			stfR	Rac prophage; putative tail fiber protein
1449465	C	T	BW25113_1390	1449421	1450167	+	K02611;		paaC	ring 1,2-phenylacetyl-CoA epoxidase subunit
1495759	G	A	BW25113_1429	1494830	1495822	+	K03304;		tehA	potassium-tellurite ethidium and proflavin transporter
1514746	A	T	BW25113_1450	1514519	1515184	+	K13654;		mcbR	colanic acid and biofilm gene transcriptional regulator, MqsR-controlled
1541828	C	T	BW25113_1474	1541658	1544705	+	K08348;		fdnG	formate dehydrogenase-N, alpha subunit, nitrate-inducible
1572716	A	C	BW25113_1496	1571914	1573599	-	K02471;		yddA	putative multidrug transporter subunit of ABC superfamily, membrane component/ATP-binding component
1649094	T	C	BW25113_1581	1648184	1649398	-	K08323;	M00061;	rspA	bifunctional D-altronate/D-mannonate dehydratase
1682610	G	T	BW25113_1612	1680988	1682634	-	K01676;	M00009;M00011;	fumA	fumarate hydratase (fumarase A), aerobic Class I
1713836	G	A	BW25113_1640	1712750	1713859	-	K09001;		anmK	anhydro-N-acetylmuramic acid kinase
1802900	T	A	BW25113_1725	1802053	1802913	+			yniA	fructosamine kinase family protein
1877040	G	A	BW25113_1800	1876169	1877254	+	K07246;		dmlA	D-malate oxidase, NAD-dependent; putative tartrate dehydrogenase
1888420	T	C	BW25113_1810	1888390	1888689	+			yoaC	DUF1889 family protein
1964189	G	A	BW25113_1885	1963640	1965241	-	K05877;		tap	methyl-accepting protein IV
2043322	C	T	BW25113_1978	2038419	2045495	+	K13735;		yeeJ	putative adhesin
2047879	C	A	BW25113_1981	2047124	2048440	+	K08172;		shiA	shikimate transporter
2058383	G	A	BW25113_1992	2057960	2058703	-	K02233;		cobS	cobalamin synthase
2067837	G	A	BW25113_2000	2065020	2068139	+	K12687;		flu	CP4-44 prophage; antigen 43 (Ag43) phase-variable biofilm formation autotransporter
2111629	T	C	BW25113_2045	2110605	2111885	-	K16710;		wcaK	colanic acid biosynthesis protein
2171495	A	G	BW25113_2097	2170991	2172043	-	K11645;	M00001;M00003;	fbaB	fructose-bisphosphate aldolase class I
2185137	G	A	BW25113_2110	2184405	2185124	-			yehC	putative periplasmic pilin chaperone
2231110	G	A	BW25113_2148	2230222	2231232	-	K10541;	M00214;	mglC	methyl-galactoside transporter subunit
2243404	A	G	BW25113_2158	2243196	2244245	+			yeiH	UPF0324 family inner membrane protein
2264467	C	T	BW25113_2176	2264205	2265761	+			rtn	resistance protein for phages lambda and N4, putative membrane-anchored cyclic-di-GMP phosphodiesterase
2304308	C	T	BW25113_2214	2303958	2305013	-	K03734;		apbE	putative thiamine-synthetic flavin transferase lipoprotein
2393111	G	A	BW25113_2283	2390918	2393644	-	K00336;	M00144;	nuoG	NADH:ubiquinone oxidoreductase, chain G
2397296	G	A	BW25113_2286	2395534	2397324	-	K13378;	M00144;	nuoC	NADH:ubiquinone oxidoreductase, fused CD subunit
2416322	C	A	BW25113_2305	2416128	2417018	-			yfcI	transposase_31 family protein
2417298	C	T	BW25113_2306	2417215	2417988	-	K10017;	M00225;M00226;	hisP	histidine/lysine/arginine/ornithine transporter subunit
2443505	G	A	BW25113_2332	2442707	2443528	-			yfcO	DUF2544 family putative outer membrane protein
2462453	T	C	BW25113_2351	2461693	2462613	+	K20534;		gtrB	CPS-53 (KpLE1) prophage; bactoprenol glucosyl transferase
2538137	T	G	BW25113_2427	2538111	2538968	-	K15835;		murR	repressor for murPQ, MurNAc 6-P inducible
2575898	G	T	BW25113_2466	2575093	2576136	-			ypfG	DUF1176 family protein
2662994	T	C	BW25113_2538	2662391	2663752	+	K05708;	M00545;	hcaE	3-phenylpropionate dioxygenase, large (alpha) subunit
2671744	T	C	BW25113_2548	2671743	2672726	-	K02058;	M00221;	yphF	putative ABC superfamily sugar transporter periplasmic-binding protein
2697378	G	A	BW25113_2567	2696742	2697422	-	K03685;		rnc	RNase III
2702961	G	A	BW25113_2573	2702796	2703371	-	K03088;		rpoE	RNA polymerase sigma E factor
2732132	T	C	BW25113_2599	2731104	2732264	+	K14170;	M00024;M00025;	pheA	chorismate mutase and prephenate dehydratase, P-protein
2815810	G	A	BW25113_2698	2815498	2815998	-	K03565;		recX	regulatory protein for RecA
2842020	C	T	BW25113_2723	2840774	2842600	-	K15828;		hycC	hydrogenase 3, membrane subunit
2859923	C	A	BW25113_2741	2859918	2860910	-	K03087;		rpoS	RNA polymerase, sigma S (sigma 38) factor
2882285	T	C	BW25113_2763	2881746	2883458	-	K00381;	M00176;	cysI	sulfite reductase, beta subunit, NAD(P)-binding, heme-binding
2903871	T	C	BW25113_2781	2903253	2904044	-	K04765;		mazG	nucleoside triphosphate pyrophosphohydrolase
2910522	G	T	BW25113_2786	2908416	2911172	+	K07678;	M00475;	barA	hybrid sensory histidine kinase, in two-component regulatory system with UvrY
2971945	T	A	BW25113_2838	2970996	2972258	-	K01586;	M00016;	lysA	diaminopimelate decarboxylase, PLP-binding
2979213	A	G	BW25113_2845	2979206	2980435	+			yqeG	putative transporter
3006922	G	A	BW25113_2875	3005973	3007598	-	K07402;		yqeB	XdhC-CoxI family protein with NAD(P)-binding Rossman fold
3016565	A	G	BW25113_2881	3014675	3017545	+	K12528;		xdhD	putative hypoxanthine oxidase, molybdopterin-binding/Fe-S binding
3016859	T	C	BW25113_2881	3014675	3017545	+	K12528;		xdhD	putative hypoxanthine oxidase, molybdopterin-binding/Fe-S binding
3157337	C	A	BW25113_3019	3157074	3159332	-	K02621;		parC	DNA topoisomerase IV, subunit A
3191200	A	G	BW25113_3053	3190160	3193000	-	K00982;		glnE	fused deadenylyltransferase/adenylyltransferase for glutamine synthetase
3226450	T	A	BW25113_3081	3225024	3227042	+	K00219;		fadH	2,4-dienoyl-CoA reductase, NADH and FMN-linked
3278132	T	C	BW25113_3139	3278044	3278847	+	K10985;		agaC	N-acetylgalactosamine-specific enzyme IIC component of PTS
3334927	T	A	BW25113_3197	3334625	3335611	+	K06041;	M00063;	kdsD	D-arabinose 5-phosphate isomerase
3376536	C	T	BW25113_3235	3375559	3376626	+	K04691;		degS	serine endoprotease, periplasmic
3444112	A	G	BW25113_3317	3443902	3444723	-	K02886;	M00178;	rplB	50S ribosomal subunit protein L2
3474294	C	T	BW25113_3351	3473966	3474520	-	K11748;		kefG	potassium-efflux system ancillary protein for KefB, glutathione-regulated
3511910	T	C	BW25113_3390	3511902	3512423	-	K00891;	M00022;	aroK	shikimate kinase I
3564510	C	A	BW25113_3431	3562706	3564679	-	K02438;		glgX	glycogen debranching enzyme
3579058	T	A	BW25113_3447	3578441	3580183	-	K00681;		ggt	gamma-glutamyltranspeptidase
3600618	C	T	BW25113_3469	3599811	3602009	+	K01534;		zntA	zinc, cobalt and lead efflux system
3618682	G	A	BW25113_3484	3617738	3618874	+			yhhI	putative transposase
3725911	C	T	BW25113_3567	3725561	3727102	+	K10545;	M00215;	xylG	fused D-xylose transporter subunits of ABC superfamily: ATP-binding components
3757101	C	T	BW25113_3593	3755543	3759676	+			rhsA	Rhs family protein, putative polymorphic toxin; putative polysaccharide synthesis/export protein; putative neighboring cell growth inhibitor
3761465	A	G	BW25113_3595	3760581	3761525	+			rhsJ	-
3761898	A	G	BW25113_3596	3761537	3761998	+			yibG	TPR-like repeat protein
3788671	G	A	BW25113_3620	3788289	3789335	+	K02843;		waaF	ADP-heptose:LPS heptosyltransferase II
3809803	T	C	BW25113_3643	3809194	3809909	-			rph	-
3811323	C	T	BW25113_3645	3811120	3811944	+	K14623;		dinD	DNA damage-inducible protein
3816097	A	C	BW25113_3650	3815760	3817868	+	K01139;		spoT	bifunctional (p)ppGpp synthetase II/ guanosine-3',5'-bis pyrophosphate 3'-pyrophosphohydrolase
3818386	A	G	BW25113_3651	3817875	3818564	+	K00556;		trmH	tRNA mG18-2'-O-methyltransferase, SAM-dependent
3824818	T	C	BW25113_3655	3823817	3825526	+			yicH	putative inner membrane-anchored periplasmic AsmA family protein
3917958	C	A	BW25113_3741	3917104	3918993	-	K03495;		mnmG	5-methylaminomethyl-2-thiouridine modification at tRNA U34
3931431	G	A	BW25113_3752	3930654	3931583	+	K00852;		rbsK	ribokinase
3933187	G	A	BW25113_3754	3932545	3933972	-			hsrA	putative multidrug or homocysteine efflux system
3946042	A	G	BW25113_3770	3945844	3946773	+	K00826;	M00019;M00119;M00570;	ilvE	branched-chain amino-acid aminotransferase
3955272	G	T	BW25113_3778	3954037	3956058	+	K03656;		rep	DNA helicase and single-stranded DNA-dependent ATPase
4018381	T	G	BW25113_3843	4018348	4019841	+	K03182;	M00117;	ubiD	3-octaprenyl-4-hydroxybenzoate decarboxylase
4026961	C	T	BW25113_3849	4026505	4027956	+	K03498;		trkH	potassium transporter
4070179	A	G	BW25113_3886	4069506	4070378	+	K07058;		yihY	BrkB family putative transporter, inner membrane protein
4107551	G	A	BW25113_3927	4107173	4108018	-	K02440;		glpF	glycerol facilitator
4177436	A	G	BW25113_3988	4175278	4179501	+	K03046;	M00183;	rpoC	RNA polymerase, beta prime subunit
4226291	G	A	BW25113_4027	4226190	4226828	+			yjbF	extracellular polysaccharide production lipoprotein
4245361	C	A	BW25113_4041	4243971	4246394	-	K00631;		plsB	glycerol-3-phosphate O-acyltransferase
4285058	T	C	BW25113_4077	4284409	4285722	+	K11102;		gltP	glutamate/aspartate:proton symporter
4307589	G	A	BW25113_4096	4307032	4307712	-	K05780;		phnL	ribophosphonate triphosphate synthase subunit; putative ABC transporter ATP-binding protein
4340955	C	T	BW25113_4125	4339848	4341479	-	K07701;	M00488;	dcuS	sensory histidine kinase in two-component regulatory system with DcuR, regulator of anaerobic fumarate respiration
4354053	A	C	BW25113_4136	4353162	4354859	-	K04084;		dsbD	fused thiol:disulfide interchange protein: activator of DsbC/conserved protein
4355923	G	A	BW25113_4138	4355289	4356590	-	K07791;		dcuA	C4-dicarboxylate antiporter
4359745	A	C	BW25113_4141	4358973	4360229	-	K16263;		yjeH	putative transporter
4415460	T	G	BW25113_4201	4415337	4415651	+	K02686;		priB	primosomal protein N
4434843	G	A	BW25113_4221	4433929	4437708	+	K09800;		tamB	translocation and assembly module for autotransporter export, inner membrane subunit
4464226	G	A	BW25113_4251	4463941	4464534	+	K19335;		bdcR	transcriptional repressor for divergent bdcA
4491154	A	G	BW25113_4277	4491077	4491406	+			yjgZ	uncharacterized protein
4575230	T	C	BW25113_4350	4573066	4576632	-			hsdR	-
4588767	C	T	BW25113_4359	4586967	4589258	-	K01002;		opgB	phosphoglycerol transferases I and II
3387518	A	G	BW25113_4472	3385817	3389617	-			yhdP	DUF3971-AsmA2 domains protein
3971393	C	A	BW25113_4481	3970885	3971964	+	K12582;		wecF	TDP-Fuc4NAc:lipidIIFuc4NAc transferase
1639200	C	T	BW25113_4600	1625259	1647095	-			ydfJ	-
1590041	T	C	BW25113_4696	1586922	1592244	-			yneO	-
