# Supplementary material for: A citric acid cycle-deficient Escherichia coli as an efficient chassis for aerobic fermentations
Source: Nat Commun. 2024 Mar 15;15:2372. doi: 10.1038/s41467-024-46655-4 (PMC10943122; doi:10.1038/s41467-024-46655-4)
Supplement: Supplementary file 9 — Supplementary Data 6 [file 41467_2024_46655_MOESM9_ESM.xls]

## Sheet: Read me
KEGG modules with mutations common to four evolved strains (dTCA-E1, dTCA-E2, dTCA-E3, dTCA-E4).
Location	Base_Ref	Base_Seq	Synonym	ORF Locus		Strand	KEGG Orthology	KEGG Modules	Gene	COG	Base Change	Codon Change	AA Change	Strains
128526	A	G	BW25113_0118	128102	130699	+	K01682;	M00009;M00010;M00012;	acnB	bifunctional aconitate hydratase 2/2-methylisocitrate dehydratase	A 425 G	TAT 142 TGT	Y 142 C	dTCA-E3
128619	T	C	BW25113_0118	128102	130699	+	K01682;	M00009;M00010;M00012;	acnB	bifunctional aconitate hydratase 2/2-methylisocitrate dehydratase	T 518 C	GTC 173 GCC	V 173 A	dTCA-E3;dTCA-E4
748801	A	G	BW25113_0720	748641	749924	-	K01647;	M00009;M00010;M00012;	gltA	citrate synthase	T 1124 C	ATT 375 ACT	I 375 T	dTCA-E4
749456	G	A	BW25113_0720	748641	749924	-	K01647;	M00009;M00010;M00012;	gltA	citrate synthase	C 469 T	CAC 157 TAC	H 157 Y	dTCA-E3
749600	T	G	BW25113_0720	748641	749924	-	K01647;	M00009;M00010;M00012;	gltA	citrate synthase	A 325 C	ACC 109 CCC	T 109 P	dTCA-E1;dTCA-E2
749897	G	T	BW25113_0720	748641	749924	-	K01647;	M00009;M00010;M00012;	gltA	citrate synthase	C 28 A	CTC 10 ATC	L 10 I	dTCA-E2
751513	G	A	BW25113_0723	751363	753129	+	K00239;	M00009;M00011;M00149;	sdhA	succinate dehydrogenase, flavoprotein subunit	G 151 A	GGC 51 AGC	G 51 S	dTCA-E3;dTCA-E4
751760	G	A	BW25113_0723	751363	753129	+	K00239;	M00009;M00011;M00149;	sdhA	succinate dehydrogenase, flavoprotein subunit	G 398 A	CGC 133 CAC	R 133 H	dTCA-E1;dTCA-E2
1682610	G	T	BW25113_1612	1680988	1682634	-	K01676;	M00009;M00011;	fumA	fumarate hydratase (fumarase A), aerobic Class I	C 25 A	CAG 9 AAG	Q 9 K	dTCA-E4
2298685	C	T	BW25113_2210	2298587	2300233	-	K00116;	M00009;M00011;	mqo	malate dehydrogenase, FAD/NAD(P)-binding domain	G 1549 A	GGG 517 AGG	G 517 R	dTCA-E1;dTCA-E2
