# Supplementary material for: A citric acid cycle-deficient Escherichia coli as an efficient chassis for aerobic fermentations
Source: Nat Commun. 2024 Mar 15;15:2372. doi: 10.1038/s41467-024-46655-4 (PMC10943122; doi:10.1038/s41467-024-46655-4)
Supplement: Supplementary file 10 — Supplementary Data 7 [file 41467_2024_46655_MOESM10_ESM.xls]

## Sheet: GCMS Data
Mass isotopomer distributions from parallel labeling experiments.
Strain :	iTCA strain				dTCA-E1 strain
Tracer :	[12]Gluc	[16]Gluc	[456]Gluc		[12]Gluc	[16]Gluc	[456]Gluc
Ala232 (M0)	40.9232	6.1271	36.3331		41.5143	8.0749	35.1861
Ala232 (M1)	13.9126	71.5931	8.67245		16.2631	69.8106	8.02545
Ala232 (M2)	35.5274	15.2608	43.3121		33.1798	15.1572	44.6894
Ala232 (M3)	6.9099	6.1768	8.2565		6.5293	6.1145	8.5255
Ala232 (M4)	2.7269	0.8422	3.4259		2.5135	0.8427	3.57365
Ala260 (M0)	40.3379	5.7568	35.424		40.7591	7.8843	34.437
Ala260 (M1)	12.2568	70.6053	9.06985		13.6585	68.8281	8.52385
Ala260 (M2)	35.8567	15.9918	4.5171		34.6875	15.4912	4.1794
Ala260 (M3)	8.0266	6.5118	39.8987		7.5855	6.6208	41.315
Ala260 (M4)	3.06475	0.9637	7.7133		2.8819	0.9855	8.01705
Ala260 (M5)	0.4574	0.1708	3.3771		0.4274	0.1901	3.52775
Gly218 (M0)	46.2169	76.0933	37.3749		48.9502	75.864	36.4021
Gly218 (M1)	40.6666	16.2898	47.8957		38.4305	16.4346	48.6736
Gly218 (M2)	9.96995	6.6863	10.9379		9.68225	6.744	11.0606
Gly218 (M3)	3.14645	0.9306	3.79135		2.93705	0.9574	3.8638
Gly246 (M0)	43.6452	74.4924	36.6705		44.9424	74.3647	35.5687
Gly246 (M1)	40.9561	17.1759	8.7539		40.0329	17.2313	8.7664
Gly246 (M2)	11.3175	7.0551	42.9564		11.0724	7.1184	43.7576
Gly246 (M3)	3.5288	1.0892	8.1359		3.4159	1.0895	8.33995
Gly246 (M4)	0.5525	0.1874	3.48325		0.53635	0.1961	3.56745
Val260 (M0)	22.5887	2.0549	17.7156		22.6872	1.269	16.3966
Val260 (M1)	10.6818	8.8695	4.79975		13.1402	13.5307	4.212
Val260 (M2)	35.1345	66.3956	38.0992		34.1038	63.6645	38.8338
Val260 (M3)	11.6291	15.5954	8.86125		12.6043	14.8581	8.6788
Val260 (M4)	15.7651	6.014	24.0354		13.7531	5.694	25.0941
Val260 (M5)	3.08295	0.9245	4.65625		2.75475	0.8457	4.84805
Val260 (M6)	1.118	0.1461	1.83255		0.95675	0.138	1.93665
Val288 (M0)	22.4461	2.02585	17.5668		22.3834	1.2534	16.3426
Val288 (M1)	9.64605	8.4508	4.82535		11.5657	13.3308	4.3373
Val288 (M2)	35.3034	66.0875	20.1267		34.5696	63.3522	20.4198
Val288 (M3)	11.4143	15.989	22.7899		12.3628	15.1252	23.1588
Val288 (M4)	16.2084	6.2756	6.14285		14.6747	5.8671	6.11405
Val288 (M5)	3.5331	0.97605	22.4887		3.1918	0.9006	23.3585
Val288 (M6)	1.26565	0.1758	4.2666		1.0957	0.1549	4.3898
Val288 (M7)	0.1829	0.0192	1.79315		0.1562	0.0158	1.8792
Leu274 (M0)	13.2153	1.7556	9.37655		12.9798	0.5704	7.93105
Leu274 (M1)	15.5605	1.5693	10.9124		17.2458	2.5787	10.4798
Leu274 (M2)	23.8648	12.6343	20.3884		24.8107	19.3519	20.3674
Leu274 (M3)	22.2287	62.9917	24.1824		22.0816	58.166	24.6689
Leu274 (M4)	13.7902	14.527	15.9924		13.1514	13.439	16.4038
Leu274 (M5)	8.76875	5.5729	14.8384		7.5214	5.0537	15.5965
Leu274 (M6)	1.98625	0.8158	3.2372		1.7257	0.7204	3.4188
Leu274 (M7)	0.58565	0.1334	1.07215		0.4837	0.1199	1.13355
Ser390 (M0)	30.5367	7.01985	26.178		32.8049	8.1219	27.3224
Ser390 (M1)	22.3319	60.3202	14.4739		20.1017	59.7583	12.7009
Ser390 (M2)	31.3544	20.5608	11.3868		31.4476	20.2744	8.81655
Ser390 (M3)	10.6418	9.4848	33.1252		10.4658	9.295	35.2944
Ser390 (M4)	4.2037	2.1154	10.245		4.2477	2.0712	10.8454
Ser390 (M5)	0.9314	0.49895	4.5909		0.93245	0.4791	5.0203
Thr376 (M0)	27.1601	4.3045	20.8709		31.7754	6.6367	24.278
Thr376 (M1)	20.9029	42.5383	18.0122		19.7389	55.6436	14.6808
Thr376 (M2)	29.5004	32.2874	23.8368		30.0576	24.2383	22.2195
Thr376 (M3)	15.2141	14.708	25.5072		12.4216	10.1953	26.5149
Thr376 (M4)	5.5483	4.8878	8.5236		4.765	2.6782	8.8453
Thr376 (M5)	1.6742	1.274	3.2494		1.2415	0.60795	3.4615
Thr404 (M0)	24.9789	3.5677	18.1716		28.984	6.0078	20.8002
Thr404 (M1)	17.073	35.4705	14.865		19.536	52.1068	16.7108
Thr404 (M2)	29.9078	34.6378	15.5085		29.3716	26.7355	6.99265
Thr404 (M3)	15.4386	17.7899	22.4856		14.5349	11.063	26.575
Thr404 (M4)	9.0002	6.31785	19.6836		5.5679	3.2112	19.2683
Thr404 (M5)	2.7284	1.82295	6.8124		1.63815	0.7346	7.2024
Thr404 (M6)	0.8732	0.39335	2.4734		0.36745	0.14125	2.4507
Phe302 (M0)	42.5226	71.5928	37.1967		43.7823	71.4264	35.8777
Phe302 (M1)	41.0775	19.532	9.96265		40.2965	19.5785	9.92025
Phe302 (M2)	12.525	7.5318	42.9355		12.2067	7.6219	44.017
Phe302 (M3)	3.8749	1.3433	9.90505		3.71455	1.3732	10.185
Phe308 (M0)	15.4717	1.6396	5.9627		15.577	0.4765	4.37435
Phe308 (M1)	9.17	1.0444	1.8173		11.3207	1.5995	1.27965
Phe308 (M2)	28.0574	9.56215	9.72705		28.2573	15.5202	9.2472
Phe308 (M3)	14.1221	62.9409	14.4782		15.3309	59.6013	14.5967
Phe308 (M4)	18.607	17.2123	9.40395		16.9599	15.8901	9.20965
Phe308 (M5)	7.7842	6.30395	29.6449		7.0429	5.752	30.8119
Phe308 (M6)	4.6423	1.0923	7.3262		3.8656	0.962	7.39065
Phe308 (M7)	1.6932	0.18	17.9667		1.3011	0.1683	19.2086
Phe308 (M8)	0.4522	0.02435	3.6731		0.3448	0.0302	3.88145
Phe336 (M0)	15.3507	1.63735	5.73785		15.3831	0.49485	4.22765
Phe336 (M1)	8.6121	1.18755	1.84285		10.31	1.7149	1.3684
Phe336 (M2)	28.0404	9.32585	5.22705		28.479	15.3688	4.8919
Phe336 (M3)	13.9263	62.3349	17.8719		14.993	59.0671	17.9419
Phe336 (M4)	18.7187	17.5934	5.1812		17.4797	16.1978	5.06835
Phe336 (M5)	8.07915	6.5031	20.2972		7.3254	5.90735	20.7454
Phe336 (M6)	4.81205	1.1655	18.4649		4.1184	1.0302	19.1215
Phe336 (M7)	1.8285	0.2086	5.1844		1.4359	0.18	5.2894
Phe336 (M8)	0.5096	0.03315	16.8061		0.3831	0.0311	17.7567
Phe336 (M9)	0.1225	0.01065	3.38665		0.0924	0.00805	3.58905
Asp390 (M0)	27.2981	4.19125	21.1799		31.8416	6.3861	24.7299
Asp390 (M1)	20.8251	42.6741	18.0897		19.4559	55.6181	14.6758
Asp390 (M2)	29.3844	32.0907	23.5736		30.1528	24.1506	21.7754
Asp390 (M3)	15.2495	14.798	25.4366		12.4787	10.4461	26.5078
Asp390 (M4)	5.5815	4.9523	8.4828		4.80615	2.765	8.83155
Asp390 (M5)	1.66145	1.29365	3.23735		1.26485	0.6341	3.47945
Asp418 (M0)	25.153	3.8996	18.3933		29.092	6.0758	20.9802
Asp418 (M1)	17.1818	35.6069	15.0956		19.4628	51.7795	17.0084
Asp418 (M2)	29.8349	34.3304	15.6801		29.2752	26.7053	7.29975
Asp418 (M3)	15.369	17.6229	22.2492		14.5262	11.2369	26.3044
Asp418 (M4)	8.8965	6.3079	19.3597		5.6009	3.2862	18.8628
Asp418 (M5)	2.7075	1.8314	6.7795		1.6663	0.77	7.12325
Asp418 (M6)	0.85735	0.4009	2.44245		0.37665	0.1463	2.42125
Glu330 (M0)	18.4945	1.9651	14.0321		22.4617	1.5138	16.4473
Glu330 (M1)	16.0888	7.1204	10.7163		13.4551	13.3676	4.74265
Glu330 (M2)	30.7385	52.9524	31.7516		33.2623	61.2622	37.7712
Glu330 (M3)	16.2817	26.8005	15.8291		13.2554	16.432	9.7292
Glu330 (M4)	13.8498	8.5454	20.8262		13.3554	6.1628	23.7991
Glu330 (M5)	3.4605	2.2295	5.0885		3.16505	1.0741	5.45015
Glu330 (M6)	1.0862	0.3866	1.7562		1.04505	0.1876	2.0604
Glu432 (M0)	14.7541	1.5081	10.2524		17.5977	1.0473	11.6562
Glu432 (M1)	13.3054	5.3581	9.0438		13.9154	10.9863	7.2333
Glu432 (M2)	27.1173	40.3128	21.3547		29.5364	51.3843	22.992
Glu432 (M3)	18.4436	31.4589	21.378		16.565	23.1882	20.0744
Glu432 (M4)	15.7141	14.7324	16.7075		14.4746	9.9832	15.8699
Glu432 (M5)	7.3494	4.9741	14.6317		5.4356	2.6688	15.2288
Glu432 (M6)	2.58285	1.3634	4.8433		1.9768	0.6275	5.0242
Glu432 (M7)	0.7331	0.2921	1.7885		0.4984	0.1144	1.9212
Tyr302 (M0)	42.2303	71.4677	36.8969		43.3908	71.4383	35.799
Tyr302 (M1)	41.2617	19.5971	9.8709		40.5543	19.579	9.9077
Tyr302 (M2)	12.6006	7.5937	43.2467		12.2819	7.6246	44.0501
Tyr302 (M3)	3.9073	1.3414	9.9855		3.773	1.3581	10.2433
RNA_Rib173 (M0)	62.0156	5.4615	30.3166		67.1101	5.8978	24.6281
RNA_Rib173 (M1)	9.3038	86.7716	3.0953		10.9201	86.3209	2.6147
RNA_Rib173 (M2)	26.8616	6.8201	62.4232		20.5692	6.8173	68.2219
RNA_Rib173 (M3)	1.819	0.9467	4.16495		1.4007	0.9641	4.5354
RNA_Rib284 (M0)	4.5271	72.2176	28.2749		4.0713	79.688	22.7677
RNA_Rib284 (M1)	51.7332	23.1148	4.4639		61.0838	16.8126	3.6443
RNA_Rib284 (M2)	32.0103	3.4354	58.0999		27.3159	2.5091	63.7414
RNA_Rib284 (M3)	9.997	0.9462	7.3872		6.3956	0.814	7.9834
RNA_Rib284 (M4)	1.4215	0.2333	1.2767		0.9155	0.1412	1.3156
RNA_Rib284 (M5)	0.311	0.0526	0.4974		0.2179	0.035	0.5476
Glycogen_Gluc173 (M0)	81.0289	4.5354	17.538		84.5551	11.2319	8.2821
Glycogen_Gluc173 (M1)	8.5589	87.4989	2.4749		9.1169	81.203	1.621
Glycogen_Gluc173 (M2)	9.7401	6.9916	74.9687		5.8937	6.6489	84.3921
Glycogen_Gluc173 (M3)	0.6721	0.9741	5.0184		0.4343	0.9162	5.7049
Glycogen_Gluc370 (M0)	2.1913	7.3232	15.347		8.8319	16.0363	6.9907
Glycogen_Gluc370 (M1)	3.2801	75.0375	3.3671		5.1285	68.5375	1.7011
Glycogen_Gluc370 (M2)	71.0763	14.4882	67.2293		67.7784	12.6019	75.6312
Glycogen_Gluc370 (M3)	18.8533	2.5573	11.4279		14.8006	2.2386	12.7773
Glycogen_Gluc370 (M4)	3.924	0.4667	2.0228		2.8744	0.3961	2.2156
Glycogen_Gluc370 (M5)	0.5899	0.1112	0.537		0.5204	0.162	0.603
Glycogen_Gluc370 (M6)	0.0852	0.0159	0.0689		0.0657	0.0276	0.0812
