# Supplementary material for: A citric acid cycle-deficient Escherichia coli as an efficient chassis for aerobic fermentations
Source: Nat Commun. 2024 Mar 15;15:2372. doi: 10.1038/s41467-024-46655-4 (PMC10943122; doi:10.1038/s41467-024-46655-4)
Supplement: Supplementary file 11 — Supplementary Data 8 [file 41467_2024_46655_MOESM11_ESM.xls]

## Sheet: 13C-MFA Results
Results of 13C-metabolic flux analysis and co-factor balances analysis
Shown are the estimated net and exchange fluxes (normalized to substrate uptake rate of 100).
Accurate 95% confidence intervals of fluxes (LB95 = lower bound, UB95 = upper bound) were determined by evaluating the sensitivity of the minimized SSR to flux variations (Antoniewicz et al., 2006)
Strain		iTCA strain				dTCA-E1 strain
Number of fitted data sets :		3				3
Number of fitted measurements :		414				414
SSR :		278.274				313.175
Statistically accepted :		Yes				Yes
ABSOLUTE GLUCOSE UPTAKE RATE (mmol/gDCW/h)		9.42901				11.709
FLUXES NORMALIZED TO 100 UNITS OF GLUCOSE UPTAKE
Rxn	Flux	best fit	LB95	UB95		best fit	LB95	UB95
1	Gluc.Ext + PEP -> G6P + Pyr	99.9998	99.8876	100.113		99.9958	99.8893	100.115
2	G6P <=> F6P (net)	73.5498	73.1318	73.9745		61.5589	61.176	62.0653
3	F6P + ATP <=> FBP (net)	82.5447	82.0975	83.4795		81.3561	81.0227	81.9079
4	FBP <=> DHAP + GAP (net)	82.5445	82.1053	82.9958		81.3561	81.015	81.7076
5	DHAP <=> GAP (net)	82.5445	82.1053	82.9958		81.3561	81.015	81.7076
6	GAP <=> 3PG + ATP + NADH (net)	168.587	167.667	169.534		171.622	170.864	172.379
7	3PG <=> PEP (net)	154.608	153.206	156.049		161.878	160.686	163.027
8	PEP <=> Pyr + ATP (net)	23.6548	20.9345	26.099		38.4745	32.7306	41.8954
9	G6P -> 6PG + NADPH	24.2803	23.9067	24.6524		36.9245	36.4369	37.2945
10	6PG -> Ru5P + CO2 + NADPH	23.8618	23.3913	24.3197		36.9245	36.4147	37.2945
11	Ru5P <=> X5P (net)	9.61208	9.28418	9.92968		20.2276	19.84	20.5067
12	Ru5P <=> R5P (net)	14.2497	13.9331	14.5614		16.6969	16.4336	16.9377
13	X5P <=> GAP + E-C2 (net)	9.61208	9.28418	9.92968		20.2276	19.84	20.5067
14	F6P <=> E4P + E-C2 (net)	-3.34323	-3.52899	-3.15457		-9.09409	-9.25721	-8.8758
15	S7P <=> R5P + E-C2 (net)	-6.26884	-6.41431	-6.11748		-11.1335	-11.2586	-10.9569
16	F6P <=> GAP + E-C3 (net)	-6.26884	-6.41431	-6.11748		-11.1335	-11.2586	-10.9569
17	S7P <=> E4P + E-C3 (net)	6.26884	6.11748	6.41431		11.1335	10.9569	11.2586
18	6PG -> KDPG	0.41852	0.162544	0.708539		9.99805e-11	9.99805e-11	0.317947
19	KDPG -> GAP + Pyr	0.41852	0.162544	0.708539		9.99805e-11	9.99805e-11	0.317947
20	Pyr -> AcCoA + CO2 + NADH	105.098	101.938	108.339		126.915	124.124	129.514
21	AcCoA + OAC -> Cit	26.6562	25.6072	27.6862		6.65202	6.37319	6.95981
22	Cit <=> ICit (net)	26.6562	25.6072	27.6862		6.65202	6.37319	6.95981
23	ICit <=> AKG + CO2 + NADPH (net)	26.4296	25.0871	27.6835		6.65202	6.37319	6.95981
24	AKG -> SucCoA + CO2 + NADH	16.887	15.6958	17.9201		1e-08	1e-08	0.073447
25	SucCoA <=> Suc + ATP (net)	13.5219	12.3572	14.4976		-2.34579	-2.45433	-2.21344
26	Suc <=> Fum + FADH2 (net)	17.1136	16.2846	17.9234		1.00998e-08	1.00998e-08	0.0737385
27	Fum <=> Mal (net)	20.1886	19.298	21.0638		2.14356	2.0537	2.24846
28	Mal <=> OAC + NADH (net)	19.6106	18.3341	20.3384		-0.0896214	-4.99392	2.18612
29	ICit <=> Glyox + Suc (net)	0.226559	1e-08	0.729705		9.98237e-11	9.9817e-11	0.0272956
30	AcCoA + Glyox -> Mal	0.226559	1e-08	0.729705		9.98237e-11	9.9817e-11	0.0272956
31	Mal -> Pyr + CO2 + NADPH	0.80459	0.150832	2.10773		2.23318	1e-08	7.14843
32	PEP + CO2 -> OAC	25.731	24.616	26.766		22.1122	19.642	24.5223
33	OAC + ATP -> PEP + CO2	1.07373	1e-08	1.74832		3.09366	1e-08	4.53508
34	AcCoA <=> Ac + ATP (net)	56.0138	51.2632	60.8901		104.787	100.976	108.31
35	AKG + NADPH + NH3 -> Glu	52.1557	50.2478	54.0185		36.3571	34.8332	38.0414
36	Glu + ATP + NH3 -> Gln	5.96722	5.74894	6.18034		4.15968	3.98532	4.35215
37	Glu + 2 NADPH + ATP -> Pro	1.54984	1.49315	1.60519		1.08038	1.03509	1.13036
38	Glu + CO2 + Gln + NADPH + Asp + AcCoA + 5 ATP -> Arg + AKG + Fum + Ac	2.35779	2.27154	2.442		1.64359	1.57469	1.71964
39	OAC + Glu -> Asp + AKG	14.5507	14.0185	15.0729		10.1432	9.71798	10.7161
40	Asp + 2 ATP + NH3 -> Asn	2.05512	1.97994	2.12852		1.4326	1.37255	1.49889
41	Pyr + Glu -> Ala + AKG	4.09467	3.94488	4.24091		2.85435	2.7347	2.98642
42	3PG + Glu -> Ser + NADH + AKG	8.84953	8.5254	9.1656		6.16891	5.88624	6.45435
43	Ser <=> Gly + MEETHF (net)	4.70711	4.53059	4.87523		3.28127	3.10335	3.4331
44	Gly <=> CO2 + MEETHF + NADH + NH3 (net)	0.94476	0.910201	1.00716		0.658581	0.630976	0.769106
45	Thr -> Gly + AcCoA + NADH	9.99876e-11	9.99876e-11	0.106867		9.99999e-09	9.99999e-09	0.196005
46	Ser + AcCoA + SO4 + 3 ATP + 4 NADPH + SO4 -> Cys + Ac	1.66428	1.6034	1.72372		1.16015	1.11152	1.21383
47	Asp + Pyr + Glu + 2 NADPH + ATP + SucCoA -> LL-DAP + AKG + Suc	2.43083	2.34191	2.51765		1.69451	1.62348	1.77291
48	LL-DAP -> Lys + CO2	2.43083	2.34191	2.51765		1.69451	1.62348	1.77291
49	Asp + 2 NADPH + 2 ATP -> Thr	4.00036	3.85403	4.17926		2.78861	2.67172	3.05665
50	Asp + METHF + Cys + 2 NADPH + ATP + SucCoA -> Met + Pyr + Suc + NH3	0.934288	0.900112	0.967657		0.651282	0.623982	0.681417
51	2 Pyr + NADPH + Glu -> Val + CO2 + AKG	2.74	2.63977	2.83786		1.91003	1.82996	1.9984
52	2 Pyr + AcCoA + Glu + NADPH -> Leu + 2 CO2 + AKG + NADH	3.2841	3.16397	3.4014		2.28931	2.19335	2.39524
53	Thr + Pyr + Glu + NADPH -> Ile + CO2 + AKG + NH3	1.87244	1.80395	1.93931		1.30526	1.25054	1.36565
54	E4P + 2 PEP + Glu + NADPH + ATP -> Phe + CO2 + AKG	1.33149	1.28278	1.37904		0.928165	0.889259	0.971111
55	E4P + 2 PEP + Glu + NADPH + ATP -> Tyr + CO2 + AKG + NADH	1.14102	1.09928	1.18178		0.795395	0.762054	0.832198
56	E4P + 2 PEP + R5P + Ser + Gln + NADPH + 3 ATP -> Trp + CO2 + Pyr + GAP + Glu	0.453098	0.436524	0.469281		0.31585	0.30261	0.330464
57	R5P + FTHF + Gln + Asp + 5 ATP -> His + 2 NADH + AKG + Fum	0.717222	0.690986	0.742838		0.499968	0.47901	0.523101
58	MEETHF + NADH -> METHF	0.934288	0.900112	0.967657		0.651282	0.623982	0.681417
59	MEETHF -> FTHF + NADPH	0.717222	0.690986	0.742838		0.499968	0.47901	0.523101
60	NADH + 0.5 O2 -> 2 ATP	289.554	283.65	295.579		314.259	307.953	319.827
61	FADH2 + 0.5 O2 -> ATP	17.1136	16.2846	17.9234		1.00998e-08	1.00998e-08	0.0737385
62	NADH <=> NADPH (net)	48.0474	44.1857	51.695		3.30316	-2.61326	7.70582
63	ATP -> ATP.Ext	440.822	410.689	471.727		624.085	594.155	651.322
64	Ac -> Ac.Ext	60.0359	55.427	64.767		107.591	103.909	110.996
65	CO2 -> CO2.Ext	163.548	160.931	166.206		164.249	161.417	166.738
66	O2.Ext -> O2	153.334	150.41	156.311		157.129	153.976	159.914
67	NH3.Ext -> NH3	56.4265	54.3625	58.4418		39.3343	37.6855	41.1543
68	SO4.Ext -> SO4	1.66428	1.6034	1.72372		1.16015	1.11152	1.21383
69	Biomass production (Cmol of biomass)	316.379	304.806	327.679		220.545	211.3	230.749
70	CO2.unlabeled + CO2 -> CO2 + CO2.out	82.5548	77.0366	88.3351		66.1717	64.0722	69.2108
EXCHANGE FLUXES
2	G6P <=> F6P (exch)	140.967	123.859	162.296		93.3886	83.7813	103.779
3	F6P + ATP <=> FBP (exch)	0.000214514	1e-08	0.899129		9.99997e-09	9.99998e-09	0.601938
4	FBP <=> DHAP + GAP (exch)	>1000	9.99989e-09	Inf		>1000	9.99989e-09	Inf
5	DHAP <=> GAP (exch)	>1000	9.99989e-09	Inf		>1000	9.99989e-09	Inf
6	GAP <=> 3PG + ATP + NADH (exch)	315.793	1e-08	Inf		60.6392	1e-08	Inf
7	3PG <=> PEP (exch)	6.55818e-11	6.55818e-11	Inf		7.21803e-11	7.21803e-11	1282.34
8	PEP <=> Pyr + ATP (exch)	4.12138e-11	4.12138e-11	111.629		5.21227e-06	1e-08	912.092
11	Ru5P <=> X5P (exch)	96.2614	33.4369	Inf		80.2823	35.5391	Inf
12	Ru5P <=> R5P (exch)	5.42885e-09	5.42885e-09	Inf		34.1023	1e-08	Inf
13	X5P <=> GAP + E-C2 (exch)	57.8685	33.3986	Inf		80.4189	35.5289	Inf
14	F6P <=> E4P + E-C2 (exch)	6.57289	6.2126	6.93648		4.15326	3.65391	4.69608
15	S7P <=> R5P + E-C2 (exch)	70.9417	0.061632	Inf		0.905962	1e-08	Inf
16	F6P <=> GAP + E-C3 (exch)	46.93	42.325	52.0929		21.1974	17.4801	25.5168
17	S7P <=> E4P + E-C3 (exch)	0.62125	0.0479014	Inf		78.3666	0.134783	Inf
22	Cit <=> ICit (exch)	33.9874	1e-08	Inf		58.5073	1e-08	Inf
23	ICit <=> AKG + CO2 + NADPH (exch)	>1000	0	Inf		617.068	1e-08	Inf
25	SucCoA <=> Suc + ATP (exch)	224.049	1e-08	Inf		112.676	1e-08	Inf
26	Suc <=> Fum + FADH2 (exch)	2.69624e-07	1e-08	Inf		1e-08	1e-08	Inf
27	Fum <=> Mal (exch)	>1000	90.1282	Inf		56.4366	45.7952	Inf
28	Mal <=> OAC + NADH (exch)	97.4345	85.9644	Inf		429.701	47.5687	Inf
29	ICit <=> Glyox + Suc (exch)	0.717498	0.319988	1.06216		1e-08	1e-08	0.0238131
34	AcCoA <=> Ac + ATP (exch)	3.91635	1e-08	Inf		60.5972	1e-08	Inf
43	Ser <=> Gly + MEETHF (exch)	4.19576	3.97231	4.42795		1.38089	1.2834	1.49241
44	Gly <=> CO2 + MEETHF + NADH + NH3 (exch	0.0433186	1e-08	0.0791321		0.0464244	1e-08	0.0785251
62	NADH <=> NADPH (exch)	114.642	9.99999e-09	Inf		42.9212	1e-08	Inf
FRACTIONAL LABELING OF AMINO ACIDS (G-VALUES) **
	Fractional labeling of Ala (data set #1)	0.979034	0.972098	0.986111		0.992566	0.984907	0.999739
	Fractional labeling of Gly (data set #1)	0.966747	0.959622	0.974315		0.983744	0.975211	0.99147
	Fractional labeling of Val (data set #1)	0.966377	0.96128	0.971542		0.98631	0.980714	0.991577
	Fractional labeling of Leu (data set #1)	0.967634	0.96105	0.97425		0.984756	0.977876	0.991517
	Fractional labeling of Ser (data set #1)	0.975122	0.965745	0.984565		0.986704	0.976548	0.996321
	Fractional labeling of Thr (data set #1)	0.96233	0.956351	0.968385		0.978639	0.971724	0.985162
	Fractional labeling of Phe (data set #1)	0.96736	0.962796	0.971998		0.985321	0.980465	0.989944
	Fractional labeling of Asp (data set #1)	0.957241	0.951263	0.963296		0.975476	0.968548	0.981987
	Fractional labeling of Glu (data set #1)	0.965831	0.960819	0.970871		0.976497	0.970795	0.981604
	Fractional labeling of Tyr (data set #1)	0.961384	0.951344	0.971501		0.980204	0.968983	0.990774
	Fractional labeling of R5P (data set #1)	0.994267	0.974764	1		1	0.987607	1
	Fractional labeling of G6P (data set #1)	0.976076	0.97129	0.980774		0.896801	0.891921	0.90161
	Fractional labeling of Ala (data set #2)	0.980472	0.977147	0.983797		0.991367	0.987702	0.994685
	Fractional labeling of Gly (data set #2)	0.999697	0.602494	1		0.995552	0.576139	1
	Fractional labeling of Val (data set #2)	0.976477	0.973095	0.979846		0.993618	0.990076	0.99691
	Fractional labeling of Leu (data set #2)	0.976297	0.971405	0.981167		0.992698	0.98752	0.997599
	Fractional labeling of Ser (data set #2)	0.991473	0.986387	0.996271		0.999609	0.995323	1
	Fractional labeling of Thr (data set #2)	0.972343	0.968604	0.976088		0.988017	0.984297	0.991633
	Fractional labeling of Phe (data set #2)	0.97583	0.972241	0.979242		0.993208	0.989525	0.996648
	Fractional labeling of Asp (data set #2)	0.971155	0.967417	0.974904		0.988465	0.984747	0.992083
	Fractional labeling of Glu (data set #2)	0.976754	0.973108	0.980394		0.989289	0.985903	0.992813
	Fractional labeling of Tyr (data set #2)	0.99998	0.666135	1		1	0.662493	1
	Fractional labeling of R5P (data set #2)	0.981937	0.977379	0.98649		0.994935	0.990194	0.999409
	Fractional labeling of G6P (data set #2)	0.969686	0.966011	0.973417		0.892846	0.888625	0.896782
	Fractional labeling of Ala (data set #3)	0.979864	0.973982	0.985682		0.997878	0.992355	1
	Fractional labeling of Gly (data set #3)	0.970045	0.964239	0.975601		0.982994	0.977449	0.988709
	Fractional labeling of Val (data set #3)	0.974247	0.96952	0.97892		0.989553	0.985	0.994222
	Fractional labeling of Leu (data set #3)	0.972072	0.965833	0.978284		0.989191	0.983041	0.995397
	Fractional labeling of Ser (data set #3)	0.979251	0.971239	0.987176		0.995978	0.988131	1
	Fractional labeling of Thr (data set #3)	0.968342	0.962789	0.973878		0.989532	0.983976	0.995381
	Fractional labeling of Phe (data set #3)	0.968416	0.964489	0.972292		0.986788	0.982927	0.99067
	Fractional labeling of Asp (data set #3)	0.961426	0.955881	0.966957		0.980623	0.975047	0.986443
	Fractional labeling of Glu (data set #3)	0.971281	0.966683	0.97586		0.982305	0.977788	0.986893
	Fractional labeling of Tyr (data set #3)	0.964662	0.956603	0.972637		0.978129	0.970329	0.986131
	Fractional labeling of R5P (data set #3)	0.977008	0.969023	0.986074		0.992361	0.986308	0.998971
	Fractional labeling of G6P (data set #3)	0.904843	0.900097	0.909587		0.980659	0.975401	0.985926
** data set #1 = [12]Gluc tracer experiment
** data set #2 = [16]Gluc tracer experiment
** data set #3 = [456]Gluc tracer experiment
ESTIMATED RATES/YIELDS		value	stdev			value	stdev
	Oxygen uptake rate (mmol/gDCW/h)	14.4579	0.139101			18.3983	0.17382
	Biomass yield (gDCW/g)	0.423702	0.00765801			0.295359	0.00651164
	Acetate yield (mol/mol)	0.600359	0.02335			1.07591	0.0177175
CARBON BALANCE (mol/100 mol glucose uptake)
	Substrate uptake	99.9998				99.9958
	Biomass production	316.379				220.545
	Acetate production	60.0359				107.591
	Total CO2 production	163.548				164.249
	CO2 from TCA cycle	69.9728				13.304
	CO2 from Acetate formation	60.0359				107.591
	CO2 from other metabolism	33.5393				43.354
CARBON BALANCE (mmol/gDCW/h)
	Substrate uptake	9.42901				11.709
	Biomass production	29.8315				25.8247
	Acetate production	11.3216				25.1968
	Total CO2 production	15.421				19.2328
	CO2 from TCA cycle	6.59775				1.55784
	CO2 from Acetate formation	5.6608				12.5984
	CO2 from other metabolism	3.16243				5.07654
CARBON BALANCE (Cmol/Cmol)
	Biomass production	0.527299				0.36759
	Acetate production	0.20012				0.358652
	Total CO2 production	0.272581				0.27376
	CO2 from TCA cycle	0.116622				0.0221743
	CO2 from Acetate formation	0.10006				0.179326
	CO2 from other metabolism	0.0558989				0.0722596
CO-FACTOR BALANCES (mol/100 mol glucose uptake)		NADH/FADH2	NADPH	ATP		NADH/FADH2	NADPH	ATP
	Sustrate uptake	0	0	-99.9998		0	0	-99.9958
	Glycolysis	168.587	0	209.697		171.622	0	228.74
	PPP pathway	0	48.1421	0		0	73.849	0
	TCA cycle	53.6112	26.4296	13.5219		-0.0896214	6.65202	-2.34579
	Pyruvate metabolism	105.098	0	0		126.915	0	0
	Acetate formation	0	0	56.0138		0	0	104.787
	Biomass formation	27.419	-123.423	-333.559		19.1135	-86.0372	-232.521
	Transhydrogenase	-48.0474	48.0474	0		-3.30316	3.30316	0
	Oxidative phosphorylation	-306.668	0	596.222		-314.259	0	628.518
	Other	0	0.80459	-441.896		0	2.23318	-627.179
		354.715	123.424	875.454		317.651	86.0374	959.7
CO-FACTOR BALANCES (mmol/gDCW/h)		NADH/FADH2	NADPH	ATP		NADH/FADH2	NADPH	ATP
	Sustrate uptake	0	0	-9.42899		0	0	-11.7085
	Glycolysis	15.8961	0	19.7724		20.0953	0	26.7833
	PPP pathway	0	4.53932	0		0	8.64699	0
	TCA cycle	5.055	2.49205	1.27498		-0.0104938	0.778886	-0.274669
	Pyruvate metabolism	9.9097	0	0		14.8605	0	0
	Acetate formation	0	0	5.28155		0	0	12.2695
	Biomass formation	2.58534	-11.6376	-31.4513		2.23801	-10.0741	-27.2259
	Transhydrogenase	-4.53039	4.53039	0		-0.386768	0.386768	0
	Oxidative phosphorylation	-28.9157	0	56.2178		-36.7967	0	73.5933
	Other	0	0.0758648	-41.6664		0	0.261484	-73.4365
		33.4461	11.6376	82.5467		37.1833	10.0741	112.371
GLUCOSE UPTAKE AND BIOMASS DATA
	Substrate uptake rate (mmol/gDCW/h)	9.42901				11.709
	Biomass reaction (ATP/Cmol)	-0.905135				-0.905135
	Biomass reaction (NADPH/Cmol)	-0.108469				-0.108469
	Biomass reaction (NADH/Cmol)	0.04014				0.04014
	Mw Biomass (gDCW/Cmol)	26.7845				26.7845
