# Supplementary material for: A citric acid cycle-deficient Escherichia coli as an efficient chassis for aerobic fermentations
Source: Nat Commun. 2024 Mar 15;15:2372. doi: 10.1038/s41467-024-46655-4 (PMC10943122; doi:10.1038/s41467-024-46655-4)
Supplement: Supplementary file 12 — Supplementary Data 9 [file 41467_2024_46655_MOESM12_ESM.xls]

## Sheet: Sheet1
Detction of intracellular succinyl-CoA level via LC-MS/MS
Strains	Sample Name	Sample Type	Dilution Factor	Component Name	Mass Info	Actual Concentration (ng/mL)	Area	Calculated Concentration (ng/mL)	Sample Biomass (gDCW)	Sample Volume (mL)	Intracelullar Concentration(nmol/gDCW)	Average	SD
BW25113 grown in glucose M9 medium	M-25-1ul-A1	Sample	25	succinyl-CoA	868.1 / 361.1		2.11573e+06	43547.3	0.0064	0.05	391.951	499.284	162.473
	M-25-1ul-A2	Sample	25	succinyl-CoA	868.1 / 361.1		2.04087e+06	46629.8	0.0064	0.05	419.696
	M-25-1ul-A3	Sample	25	succinyl-CoA	868.1 / 361.1		3.34799e+06	76240.3	0.0064	0.05	686.206
BW25113 ΔaceAΔsucAgrown in glucose M9 medium supplemented with L-Met, L-Lys, L-DAP(1 mM for each amino acids).	M-25-1ul-B1	Sample	25	succinyl-CoA	868.1 / 361.1		850971	19674.9	0.0064	0.05	177.085	208.212	37.8177
	M-25-1ul-B2	Sample	25	succinyl-CoA	868.1 / 361.1		949881	21915.5	0.0064	0.05	197.252
	M-25-1ul-B3	Sample	25	succinyl-CoA	868.1 / 361.1		1.21006e+06	27809.3	0.0064	0.05	250.299
	STD-1ul-100ng	Standard	1	succinyl-CoA	868.1 / 361.1	100	72603
	STD-1ul-200ng	Standard	1	succinyl-CoA	868.1 / 361.1	200	162564
	STD-1ul-1ug	Standard	1	succinyl-CoA	868.1 / 361.1	1000	1.05792e+06
	STD-1ul-2ug	Standard	1	succinyl-CoA	868.1 / 361.1	2000	2.20798e+06
	STD-1ul-5ug	Standard	1	succinyl-CoA	868.1 / 361.1	5000	6.53553e+06
Strains	Sample Name	Sample Type	Dilution Factor	Component Name	Mass Info	Actual Concentration (ng/mL)	Area	Calculated Concentration (ng/mL)	Biomass (gDCW)	Sample Volume (mL)	Intracelullar Concentration(nmol/gDCW)	Average	SD
DDPYM grown in glucose M9 medium	M-5-2ul-D1	Sample	5	succinyl-CoA	868.1 / 361.1		3894.17	30.3009	0.0064	0.2	1.0909	1.75438	0.733993
	M-5-2ul-D2	Sample	5	succinyl-CoA	868.1 / 361.1		12576.2	70.6299	0.0064	0.2	2.54284
	M-5-2ul-D3	Sample	5	succinyl-CoA	868.1 / 361.1		7114.2	45.2583	0.0064	0.2	1.6294
DDPYM ΔaceAΔsucA grown in glucose M9 medium	M-5-2ul-E1	Sample	5	succinyl-CoA	868.1 / 361.1		3435.41	28.1699	0.0064	0.2	1.01418	1.04218	0.0590449
	M-5-2ul-E2	Sample	5	succinyl-CoA	868.1 / 361.1		4008.48	30.8318	0.0064	0.2	1.11002
	M-5-2ul-E3	Sample	5	succinyl-CoA	868.1 / 361.1		3364.65	27.8412	0.0064	0.2	1.00235
DDPYM ΔaceAΔsucABCD grown in glucose M9 medium	M-5-2ul-F1	Sample	5	succinyl-CoA	868.1 / 361.1		1191.58	17.747	0.0064	0.2	0.638933	0.212978	0.368888
	M-5-2ul-F2	Sample	5	succinyl-CoA	868.1 / 361.1		N/A	0	0.0064	0.2	0
	M-5-2ul-F3	Sample	5	succinyl-CoA	868.1 / 361.1		N/A	0	0.0064	0.2	0
	STD-2ul-1ng-1	Standard	1	succinyl-CoA	868.1 / 361.1	1	1028.88
	STD-2ul-2.5ng-1	Standard	1	succinyl-CoA	868.1 / 361.1	2.5	1185.48
	STD-2ul-5ng-1	Standard	1	succinyl-CoA	868.1 / 361.1	5	2579.52
	STD-2ul-10ng-1	Standard	1	succinyl-CoA	868.1 / 361.1	10	9340.18
	STD-2ul-25ng	Standard	1	succinyl-CoA	868.1 / 361.1	25	21592.6
	STD-2ul-100ng	Standard	1	succinyl-CoA	868.1 / 361.1	100	105540
N/A: The signal value is too low to distinguish from the background noise
