# Supplementary material for: A citric acid cycle-deficient Escherichia coli as an efficient chassis for aerobic fermentations
Source: Nat Commun. 2024 Mar 15;15:2372. doi: 10.1038/s41467-024-46655-4 (PMC10943122; doi:10.1038/s41467-024-46655-4)
Supplement: Supplementary file 13 — Supplementary Data 10 [file 41467_2024_46655_MOESM13_ESM.xls]

## Sheet: Sheet1
Details for genome editing and plasmid construction
Primer name	Primer sequence
gltA::ampR-F	tttaagttccggcagtcttacgcaataaggcgctaaggagaccttaaatgcagaaatcatccttagcgaaag
gltA::ampR-R	atatgaacggcgggttaaaatatttacaacttagcaatcaaccattaacgacgttaagggattttggtcatg
gltA-U234F	ggacagttattagtggtagacaag
gltA-D155R	gggttgctgataatttgagctgttc
aceA-lox71F	taccgcctgttagcgtaaaccaccacataactatggagcatctgcacatgctcaaatgcctgagggctagcttc
aceA-lox66R	ggcgtgaacgccttatccggcctacagtcagcaacggttgttgttgcttaccctgcagactagtctcgag
sucA-lox71F	agtatccacggcgaagtaagcataaaaaagatgcttaagggatcacgatgctcaaatgcctgagggctagcttc
sucA-lox66R	aatatctacgctactcattgtgtatcctttatttattcgacgttcagcgcccctgcagactagtctcgag
sucD-lox66R	gctatttcttattacagatatttatttcagaacagttttcagtgcttcacccctgcagactagtctcgag
sdhA-lox71F	gatttatggattcgttgtggtgtggggtgtgtgatgaaattgccagtcagctcaaatgcctgagggctagcttc
sdhA-lox66R	ttatagcgataaattgaaaactcgagtctcattttcctgtctccgcattaccctgcagactagtctcgag
dapD::DDP-F	aggccctcaatccaaacgataaagggtgatgtgtttactgatatgaaaagacaggaggaattaaccgtgaaaatgatggacgcaaatgaaattatttc
dapL(B.s)-R	catttgtacttaattggcataaacag
patA(B.s)-F	ccaattaagtacaaatgaggtgatgaattatggaacatttgc
patA(B.s)-lox71R	gaagctagccctcaggcatttgaggatgttaaacgccgttgtttatcgtc
dapD::DDP-lox66R	ctgcaaaaaaatcgggcagcgtcgtgctgcccgtgtgcatacttttagtcccctgcagactagtctcgag
metA::YM-F	tcagctatctggatgtctaaacgtataagcgtatgtagtgaggtaatcagctttcgcgcgcgtaacaggagaattaaatgtcacagcacgttgaaacga
yjcI(B.s)-R	tccaattgtgtttactcaaatgaaacag
metA(B.s)-F	tgagtaaacacaattggaaaaataatatgcctattaatataccaacacacctg
metA(B.s)-lox71R	gaagctagccctcaggcatttgagttagtcccattcataaggagtttcttg
metA::YM-lox66R	gtgcctgaggtaaggtgctgaatcgcttaacgatcgactatcacagaagaccctgcagactagtctcgag
ybhC-566R	cgtttgctctggcagctatc
DE3-lox71R	gaagctagccctcaggcatttgagcgttacgcgaacgcgaagtc
ybhB-lox66R	ctctggcaagcgcctcgattactgcgatgtttagttaatcactctgccagccctgcagactagtctcgag
lox71-F	ctcaaatgcctgagggctagcttctaccgttcgtataatgtatgctatacgaagttatagagcgcttttgaagctcac
lox66-R	ccctgcagactagtctcgagtaccgttcgtatagcatacattatacgaagttatcttcggaataggaacttcaagatccc
poxB-lox71F	tcagatgaactaaacttgttaccgttatcacattcaggagatggagaaccctcaaatgcctgagggctagcttc
poxB-lox66R	atcatggcatgtccttattatgacgggaaatgccaccctttttaccttagccctgcagactagtctcgag
pta-lox71F	gctgttttgtaacccgccaaatcggcggtaacgaaagaggataaaccgtgctcaaatgcctgagggctagcttc
pta-lox66R	gttcagatatccgcagcgcaaagctgcggatgatgacgagattactgctgccctgcagactagtctcgag
gdhA-F	ctttcgcgcgcgtaacaggaggataaaatggatcagacatattctctggag
gdhA-R	attacctcctcaggcatttacaacttaaatcac
ppc-F	taaatgcctgaggaggtaatttgaacgaacaatattccgcattg
ppc-R	cggcaccagctgcagaccttagccggtattacgcatac
P25	ctgttacgcgcgcgaaag
P26	ggtctgcagctggtgccg
Ptac-F	ttgacaattaatcatcggctcgtataatagcgtcacagacatgaaattggtaagaccaattgggagaccacaacggtttc
Ptac-R	caccctcactcctgttacgcgcgcgaaag
alsS-F	gtaacaggagtgagggtgttgacaaaag
alsD-R	agctcccctggaatgcaggggagcggcaagattaaaccagttcgttcgggcggcaccagctgcagaccttattcagggcttccttcagttg
DAOCS-F	ctttaagaaggagatataccatggacacgacggtgcccac
DAOCS-R	tcagtggtggtggtggtggtgcttactatgccttggatgtgcggc
P23119-R	actagtattatacctaggactgagctagctgtcaaggatc
TampR-F	cctaggtataatactagtacttacttctgacaacgatgttttagagctagaaatagcaag
TldhA-F	cctaggtataatactagtatccgtatccaagtgcaggttttagagctagaaatagcaag
Genome editing
ΔgadA	Gene gadA was replaced with kanR via P1 phage transduction1, using donor strain from Keio collection2.	Selection marker kanR was eliminated by FLP recombinase3.
ΔgadB	Gene gadB was replaced with kanR via P1 phage transduction, using donor strain from Keio collection.	Selection marker kanR was eliminated by FLP recombinase.
ΔampC	Gene ampC was replaced with kanR via P1 phage transduction, using donor strain from Keio collection.	Selection marker kanR was eliminated by FLP recombinase.
ΔsdhA	Gene sdhA was replaced with kanR via λ-Red recombination3. Primers sdhA-lox71F and sdhA-lox66R were used to amplify donor DNA from lox71-kanR-lox66.	Selection marker kanR was eliminated by Cre recombinase4.
ΔaceA	Gene aceA was replaced with kanR via λ-Red recombination. Primers aceA-lox71F and aceA-lox66R were used to amplify donor DNA from lox71-kanR-lox66.	Selection marker kanR was eliminated by Cre recombinase.
ΔsucA	Gene sucA was replaced with kanR via λ-Red recombination. Primers sucA-lox71F and sucA-lox66R were used to amplify donor DNA from lox71-kanR-lox66.	Selection marker kanR was eliminated by Cre recombinase.
ΔsucABCD	Gene sucABCD was replaced with kanR via λ-Red recombination. Primers sucA-lox71F and sucD-lox66R were used to amplify donor DNA from lox71-kanR-lox66.	Selection marker kanR was eliminated by Cre recombinase.
ΔpoxB	Gene poxB was replaced with kanR via λ-Red recombination. Primers poxB-lox71F and poxB-lox66R were used to amplify donor DNA from lox71-kanR-lox66.	Selection marker kanR was eliminated by Cre recombinase.
Δpta	Gene pta was replaced with kanR via λ-Red recombination. Primers pta-lox71F and pta-lox66R were used to amplify donor DNA from lox71-kanR-lox66.	Selection marker kanR was eliminated by Cre recombinase.
ΔdapD::dapH(Bs)-dapL(Bs)-patA(Bs)	Gene dapD was replaced with dapH(Bs)-dapL(Bs)-patA(Bs)-kanR via λ-Red recombination.	Selection marker kanR was eliminated by Cre recombinase.
ΔmetA::ycjI(Bs)-metA(Bs)	Gene metA was replaced with ycjI(Bs)-metA(Bs)-kanR via λ-Red recombination.	Selection marker kanR was eliminated by Cre recombinase.
DE3'	Fragment DE3'-kanR was knocked-in via λ-Red recombination.	Selection marker kanR was eliminated by Cre recombinase.
gltA(T109P)	Wild type gltA was replaced with selection marker ampR via λ-Red recombination5. Selection marker ampR was amplified from pKD46 with primiers gltA::ampR-F and gltA::ampR-R.	Selection marker gltA::ampR was replaced with gltA(T109P)via CRISPR5. Gene gltA(T109P) was amplified from dTCA-E1 genome DNA using primers gltA-U234F and gltA-D155R. Plasmid pTarget-TampR was used to express gRNA targeting gltA::ampR locus.
gltA(L10I,T109P)	Wild type gltA was replaced with selection marker ampR via λ-Red recombination. Selection marker ampR was amplified from pKD46 with primiers gltA::ampR-F and gltA::ampR-R.	Selection marker gltA::ampR was replaced with gltA(L10I,T109P)via CRISPR. Gene gltA(L10I,T109P) was amplified from dTCA-E2 genome DNA using primers gltA-U234F and gltA-D155R. Plasmid pTarget-TampR was used to express gRNA targeting gltA::ampR locus.
gltA(H157Y)	Wild type gltA was replaced with selection marker ampR via λ-Red recombination. Selection marker ampR was amplified from pKD46 with primiers gltA::ampR-F and gltA::ampR-R.	Selection marker gltA::ampR was replaced with gltA(H157Y)via CRISPR. Gene gltA(H157Y) was amplified from dTCA-E3 genome DNA using primers gltA-U234F and gltA-D155R. Plasmid pTarget-TampR was used to express gRNA targeting gltA::ampR locus.
gltA(I375T)	Wild type gltA was replaced with selection marker ampR via λ-Red recombination. Selection marker ampR was amplified from pKD46 with primiers gltA::ampR-F and gltA::ampR-R.	Selection marker gltA::ampR was replaced with gltA(I375T)via CRISPR. Gene gltA(I375T) was amplified from dTCA-E4 genome DNA using primers gltA-U234F and gltA-D155R. Plasmid pTarget-TampR was used to express gRNA targeting gltA::ampR locus.
ΔldhA::Ptac-alsSD	Gene ldhA was replaced with Ptac-alsSD via CRISPR. Plasmid pTarget-TldhA was used to express gRNA targeting ldhA locus.
Fragment assembly	Step 1	Step 2
lox71-kanR-lox66	Fragment lox71-kanR-lox66 was amplified from pKD133 using primers lox71-F and lox66-R.
dapH(Bs)-dapL(Bs)-patA(Bs)-kanR	Fragment dapH(Bs)-dapL(Bs) was amplified from Bacillus subtilis 168 genome DNA with primers dapD::DDP-F and dapL(B.s)-R. Gene patA(Bs) was amplified from Bacillus subtilis 168 genome DNA with primers patA(B.s)-F and patA(B.s)-lox71R.	Fragments dapH(Bs)-dapL(Bs), patA(Bs) and lox71-kanR-lox66 were mixed as template to amplify dapH(Bs)-dapL(Bs)-patA(Bs)-kanR via over-extention PCR using primers dapD::DDP-F and dapD::DDP-lox66R.
ycjI(Bs)-metA(Bs)-kanR	Gene ycjI(Bs) was amplified from Bacillus subtilis 168 genome DNA with primers metA::YM-F and yjcI(B.s)-R. Gene metA(Bs) was amplified from Bacillus subtilis 168 genome DNA with primers metA(B.s)-F and metA(B.s)-lox71R.	Fragments ycjI(Bs), metA(Bs) and lox71-kanR-lox66 were mixed as template to amplify ycjI(Bs)-metA(Bs)-kanRvia over-extention PCR using primers metA::YM-F and metA::YM-lox66R.
DE3'-kanR	Fragment DE3' was amplified from E. coli BL21(DE3) genome DNA with primers ybhC-566R and DE3-lox71R.	Fragment DE3' and lox71-kanR-lox66 were mixed as template to amplify DE3'-kanR using primers ybhC-566R and ybhB-lox66R.
Ptac-alsSD	Fragment Ptac was amplified from plasmid pSC2s with primers Ptac-F and Ptac-R. Fragment alsSD was amplified from Bacillus subtilis 168 genome DNA with primers alsS-F and alsS-R.	Fragment Ptac and alsSD were mixed as template to amplify Ptac-alsSD using primers Ptac-F and alsD-R.
Plasmid construction	Step 1	Step 2
pET28b(+)-DAOCS	Gene of DAOCS was amplified from plasmid pDB1S-H76 using primers DAOCS-F and DAOCS-R.	Gene of DAOCS was inserted into plasmid pET28b(+) via Gibson assembly, where pET28b(+) was digested by restriction endonuclease NcoI and XhoI.
pSC2s-gdhA-ppc	Gene gdhA was amplified from BW25113 genome DNA with primers gdhA-F and gdhA-R. Gene ppc was amplified from BW25113 genome DNA with primers ppc-F and ppc-R.	Genes gdhA and ppc were inserted into plasmid pSC2s via Gibson assembly, where pSC2s was amplified with primers P25 and P26.
pTarget-TldhA	pTarget-TampR was built via cyclization of a fragment, which was amplified from plasmid pTargetF with primers P23119-R and TampR-F.
pTarget-TampR	pTarget-TldhA was built via cyclization of a fragment, which was amplified from plasmid pTargetF with primers P23119-R and TldhA-F.
pSC2s	cacagctaacaccacgtcgtccctatctgctgccctaggtctatgagtggttgctggataacttgacaattaatcatcggctcgtataatgtgtggagggagaccacaacggtttccctctacaaataattttgtttaactttcgcgcgcgtaacaggaggaattaaccatgggtacctctcatcatcatcatcatcacagcagcggcctggtgccgcgcggcagcctcgagggtagatctggtactagtggtgaattcggtgagctcggtctgcagctggtgccgcgcggcagccaccaccaccaccaccactaaggatcctaagcggccgcaagtcctgcaggaagtggcgcgccaagtcgccggcgataatacagattaaatcagaacgcagaagc…
References 1. Saragliadis, A., Trunk, T. & Leo, J.C. Producing Gene Deletions in Escherichia coli by P1 Transduction with Excisable Antibiotic Resistance Cassettes. J Vis Exp. (2018). 2. Baba, T. et al. Construction of Escherichia coli K-12 in-frame, single-gene knockout mutants: the Keio collection. Mol Syst Biol. 2 (2006).. 3. Datsenko, K.A. & Wanner, B.L. One-step inactivation of chromosomal g…
