# Supplementary material for: A citric acid cycle-deficient Escherichia coli as an efficient chassis for aerobic fermentations
Source: Nat Commun. 2024 Mar 15;15:2372. doi: 10.1038/s41467-024-46655-4 (PMC10943122; doi:10.1038/s41467-024-46655-4)
Supplement: Supplementary file 15 — Source data [file 41467_2024_46655_MOESM15_ESM.xlsx]

## Sheet: Figure 1
Figure 1a. Growth rates of evolved TCA cycle-deficient strains comparing to iTCA strain
Specific growth rate(h-1)		iTCA	dTCA-E1	dTCA-E2	dTCA-E3	dTCA-E4
	Rep_1	0.63	0.59	0.61	0.59	0.63
	Rep_2	0.63	0.62	0.6	0.66	0.6
	Rep_3	0.66	0.61	0.57	0.62	0.67
	Average	0.64	0.606667	0.593333	0.623333	0.633333
	SD	0.0173205	0.0152753	0.0208167	0.0351188	0.0351188
	p values		0.067738	0.0422506	0.515779	0.787809
Figure 1b. Acetate yields of evolved TCA cycle-deficient strains comparing to iTCA strain
Acetate yield(mol/mol)		iTCA	dTCA-E1	dTCA-E2	dTCA-E3	dTCA-E4
	Rep_1	0.369804	0.799744	0.930959	0.9399	0.94915
	Rep_2	0.372011	0.886993	0.737971	0.992511	0.873758
	Rep_3	0.394026	0.775405	0.71315	0.964995	0.939727
	Average	0.378614	0.820714	0.794027	0.965802	0.920878
	SD	0.0133927	0.0586749	0.119235	0.0263149	0.0410781
	p values		0.0041511	0.0251637	5.80832e-05	0.000779969
Figure 1c. Biomass yields of evolved TCA cycle-deficient strains comparing to iTCA strain
Biomass yield(gDCW/g)		iTCA	dTCA-E1	dTCA-E2	dTCA-E3	dTCA-E4
	Rep_1	0.379929	0.284462	0.31	0.310006	0.308378
	Rep_2	0.379933	0.312713	0.257487	0.312657	0.289728
	Rep_3	0.379931	0.274792	0.25236	0.300904	0.304023
	Average	0.379931	0.290656	0.273282	0.307856	0.30071
	SD	1.78442e-06	0.019705	0.0319017	0.00616469	0.00975656
	p values		0.0158542	0.0285546	0.00242965	0.00501778
Figure 1d. Glucose uptake rates of evolved TCA cycle-deficient strains comparing to iTCA strain
Specific glucose uptake rate(mmol/gDCW/h)		iTCA	dTCA-E1	dTCA-E2	dTCA-E3	dTCA-E4
	Rep_1	9.21224	11.5227	10.9319	10.5733	11.3497
	Rep_2	9.21216	11.0147	12.9456	11.7274	11.505
	Rep_3	9.65088	12.3326	12.5482	11.447	12.2432
	Average	9.35843	11.6233	12.1419	11.2492	11.6993
	SD	0.253273	0.66467	1.06658	0.601967	0.477407
	p values		0.0174437	0.0394252	0.019783	0.00466951
Figure 1e. Mutated genes encoding TCA cycle enzymes in two groups of independent ALE experiments
Location	Base_Ref	Base_Seq	Synonym	ORF Locus		Strand	KEGG Orthology	KEGG Modules	Gene	COG	Base Change	Codon Change	AA Change	Strains
128526	A	G	BW25113_0118	128102	130699	+	K01682;	M00009;M00010;M00012;	acnB	bifunctional aconitate hydratase 2/2-methylisocitrate dehydratase	A 425 G	TAT 142 TGT	Y 142 C	dTCA-E3
128619	T	C	BW25113_0118	128102	130699	+	K01682;	M00009;M00010;M00012;	acnB	bifunctional aconitate hydratase 2/2-methylisocitrate dehydratase	T 518 C	GTC 173 GCC	V 173 A	dTCA-E3;dTCA-E4
748801	A	G	BW25113_0720	748641	749924	-	K01647;	M00009;M00010;M00012;	gltA	citrate synthase	T 1124 C	ATT 375 ACT	I 375 T	dTCA-E4
749456	G	A	BW25113_0720	748641	749924	-	K01647;	M00009;M00010;M00012;	gltA	citrate synthase	C 469 T	CAC 157 TAC	H 157 Y	dTCA-E3
749600	T	G	BW25113_0720	748641	749924	-	K01647;	M00009;M00010;M00012;	gltA	citrate synthase	A 325 C	ACC 109 CCC	T 109 P	dTCA-E1;dTCA-E2
749897	G	T	BW25113_0720	748641	749924	-	K01647;	M00009;M00010;M00012;	gltA	citrate synthase	C 28 A	CTC 10 ATC	L 10 I	dTCA-E2
751513	G	A	BW25113_0723	751363	753129	+	K00239;	M00009;M00011;M00149;	sdhA	succinate dehydrogenase, flavoprotein subunit	G 151 A	GGC 51 AGC	G 51 S	dTCA-E3;dTCA-E4
751760	G	A	BW25113_0723	751363	753129	+	K00239;	M00009;M00011;M00149;	sdhA	succinate dehydrogenase, flavoprotein subunit	G 398 A	CGC 133 CAC	R 133 H	dTCA-E1;dTCA-E2
1682610	G	T	BW25113_1612	1680988	1682634	-	K01676;	M00009;M00011;	fumA	fumarate hydratase (fumarase A), aerobic Class I	C 25 A	CAG 9 AAG	Q 9 K	dTCA-E4
2298685	C	T	BW25113_2210	2298587	2300233	-	K00116;	M00009;M00011;	mqo	malate dehydrogenase, FAD/NAD(P)-binding domain	G 1549 A	GGG 517 AGG	G 517 R	dTCA-E1;dTCA-E2
Figure 1f. Enzyme activities of mutated succinate dehydrogenases in evolved strains
Succinate dehydrogenase activity in lysate (U/mg total protein)		iTCA	dTCA-E1	dTCA-E2	dTCA-E3	dTCA-E4
	Rep_1	0.044415	-0.00469	-0.00862	-0.00114	-0.00068
	Rep_2	0.048458	-0.00438	-0.00795	-0.00013	0.000544
	Rep_3	0.043702	0.005138	-0.00802	-0.01147	-0.00522
	Rep_4	0.051574	-0.00491	-0.0087	-0.00093	-0.00229
	Average	0.0470373	-0.0022105	-0.0083225	-0.0034175	-0.0019115
	SD	0.0036788	0.00490382	0.00039212	0.00538594	0.00249236
	p values		7.09606e-06	6.91763e-05	1.29799e-05	2.1391e-06
Figure 1g. Enzyme activities of mutated citrate synthases in evolved strains
Citrate synthase activity in lysate (U/mg total protein)		iTCA	dTCA-E1	dTCA-E2	dTCA-E3	dTCA-E4
	Rep_1	0.058182	0.0214192	0.019764	0.041656	0.01948
	Rep_2	0.05307	0.0174281	0.018793	0.039723	0.018431
	Rep_3	0.052554	0.0183034	0.019576	0.038839	0.018857
	Rep_4	0.052849	0.0205207	0.018779	0.039827	0.018819
	Average	0.0541637	0.0194178	0.019228	0.0400112	0.0188968
	SD	0.00268716	0.00186393	0.000516148	0.00118271	0.00043387
	p values		2.27725e-06	7.89949e-05	0.00055959	8.75319e-05
Figure 1h. Aerobic growth of unevolved dTCA strain after introducing succinate dehydrogenase or citrate synthase mutations
	Time (h)	dTCA ΔsdhA					dTCA gltA(T109P)					dTCA gltA(L10I,T109P)					dTCA gltA(H157Y)					dTCA gltA(I375T)					dTCA
		Rep_1	Rep_2	Rep_3	Average	SD	Rep_1	Rep_2	Rep_3	Average	SD	Rep_1	Rep_2	Rep_3	Average	SD	Rep_1	Rep_2	Rep_3	Average	SD	Rep_1	Rep_2	Rep_3	Average	SD	Rep_1	Rep_2	Rep_3	Average	SD
Biomass (gDCW/L)	1	0.00736	0.00832	0.008	0.00789333	0.000488808	0.00832	0.00864	0.00672	0.00789333	0.00102866	0.01216	0.00704	0.00736	0.00885333	0.00286812	0.00896	0.00768	0.008	0.00821333	0.000666133	0.00672	0.00768	0.00704	0.00714667	0.000488808	0.00768	0.00768	0.00864	0.008	0.000554256
	2	0.00896	0.00928	0.0096	0.00928	0.00032	0.01216	0.01248	0.00992	0.01152	0.00139485	0.00832	0.00672	0.00704	0.00736	0.00084664	0.00736	0.00768	0.008	0.00768	0.00032	0.00832	0.00864	0.00896	0.00864	0.00032	0.01216	0.01248	0.01248	0.0123733	0.000184752
	3	0.0144	0.01344	0.01344	0.01376	0.000554256	0.01184	0.01216	0.01248	0.01216	0.00032	0.00928	0.008	0.00832	0.00853333	0.000666133	0.00864	0.00896	0.00928	0.00896	0.00032	0.00512	0.00544	0.00576	0.00544	0.00032	0.00608	0.0112	0.01152	0.0096	0.00305261
	4	0.01952	0.02048	0.01856	0.01952	0.00096	0.0128	0.01056	0.008	0.0104533	0.00240178	0.00928	0.00832	0.00864	0.00874667	0.000488808	0.00896	0.00928	0.0112	0.00981333	0.0012115	0.01152	0.01216	0.01056	0.0114133	0.000805316	0.01088	0.00512	0.00544	0.00714667	0.00323712
	5	0.02592	0.02496	0.02816	0.0263467	0.00164211	0.01248	0.0128	0.01248	0.0125867	0.000184752	0.01024	0.01152	0.01216	0.0113067	0.000977616	0.01248	0.01216	0.01248	0.0123733	0.000184752	0.0128	0.01088	0.0112	0.0116267	0.00102866	0.01248	0.00896	0.01216	0.0112	0.00194648
	6	0.03648	0.03456	0.03904	0.0366933	0.00224761	0.0112	0.01152	0.01216	0.0116267	0.000488808	0.00704	0.01248	0.00512	0.00821333	0.00381771	0.00544	0.01088	0.00992	0.00874667	0.00290361	0.01152	0.01216	0.01088	0.01152	0.00064	0.0112	0.01056	0.01088	0.01088	0.00032
	7	0.04864	0.04352	0.0512	0.0477867	0.00391046	0.01248	0.01216	0.01056	0.0117333	0.00102866	0.0112	0.01056	0.0112	0.0109867	0.000369504	0.01056	0.01088	0.0112	0.01088	0.00032	0.01152	0.01184	0.01216	0.01184	0.00032	0.01248	0.0112	0.01152	0.0117333	0.000666133
	8	0.0752	0.06848	0.07936	0.0743467	0.00548997	0.0112	0.00832	0.0112	0.01024	0.00166277	0.01024	0.01088	0.01088	0.0106667	0.000369504	0.01088	0.0112	0.01152	0.0112	0.00032	0.01184	0.01216	0.01248	0.01216	0.00032	0.0128	0.00768	0.00768	0.00938667	0.00295603
	9	0.1216	0.11136	0.12544	0.119467	0.00727839	0.0112	0.01248	0.0128	0.01216	0.00084664	0.00896	0.00768	0.01216	0.0096	0.00230755	0.00768	0.008	0.00832	0.008	0.00032	0.01088	0.0112	0.01152	0.0112	0.00032	0.01056	0.01216	0.01184	0.01152	0.00084664
	10	0.16704	0.15872	0.16704	0.164267	0.00480355	0.01152	0.01152	0.01184	0.0116267	0.000184752	0.00704	0.0112	0.0112	0.00981333	0.00240178	0.01184	0.01216	0.01248	0.01216	0.00032	0.01216	0.01248	0.00832	0.0109867	0.00231494	0.01088	0.0112	0.0128	0.0116267	0.00102866
	11	0.26112	0.23744	0.2688	0.255787	0.0163461	0.008	0.00832	0.01184	0.00938667	0.00213066	0.00832	0.01088	0.00992	0.00970667	0.00129326	0.01024	0.01056	0.01088	0.01056	0.00032	0.00704	0.01216	0.01184	0.0103467	0.00286812	0.00768	0.01248	0.00768	0.00928	0.00277128
	12	0.34752	0.31488	0.35648	0.339627	0.0218945	0.01216	0.01088	0.00768	0.01024	0.00230755	0.01088	0.01216	0.01056	0.0112	0.00084664	0.01088	0.0112	0.01152	0.0112	0.00032	0.01088	0.0112	0.0128	0.0116267	0.00102866	0.01184	0.01152	0.01184	0.0117333	0.000184752
	13	0.49344	0.47936	0.51264	0.495147	0.0167055	0.00896	0.0112	0.00544	0.00853333	0.00290361	0.01056	0.0112	0.01024	0.0106667	0.000488808	0.01056	0.01088	0.0112	0.01088	0.00032	0.01216	0.01248	0.01184	0.01216	0.00032	0.01152	0.01248	0.0128	0.0122667	0.000666133
	14	0.63744	0.62976	0.64704	0.63808	0.00865776	0.01056	0.008	0.0112	0.00992	0.00169328	0.01152	0.00544	0.00544	0.00746667	0.00351029	0.01184	0.01216	0.01248	0.01216	0.00032	0.0128	0.01056	0.01088	0.0114133	0.0012115	0.00832	0.01152	0.0128	0.01088	0.00230755
	15	0.62784	0.64128	0.63616	0.635093	0.00678319	0.01184	0.00896	0.00576	0.00885333	0.0030414	0.00928	0.01056	0.01056	0.0101333	0.000739008	0.01088	0.0112	0.01152	0.0112	0.00032	0.01088	0.0112	0.01152	0.0112	0.00032	0.01088	0.0112	0.01152	0.0112	0.00032
	16	0.60096	0.61568	0.60992	0.608853	0.00741774	0.0112	0.01152	0.01184	0.01152	0.00032	0.01024	0.01184	0.01216	0.0114133	0.00102866	0.01248	0.01216	0.01248	0.0123733	0.000184752	0.01152	0.01184	0.01216	0.01184	0.00032	0.0128	0.01056	0.01088	0.0114133	0.0012115
Figure 1i. Aerobic growth of unevolved dTCA ΔsdhA strain after introducing citrate synthase mutations
	Time (h)	dTCA ΔsdhA					dTCA ΔsdhA gltA(T109P)					dTCA ΔsdhAgltA(L10I,T109P)					dTCA ΔsdhA gltA(H157Y)					dTCA ΔsdhAgltA(I375T)
		Rep_1	Rep_2	Rep_3	Average	SD	Rep_1	Rep_2	Rep_3	Average	SD	Rep_1	Rep_2	Rep_3	Average	SD	Rep_1	Rep_2	Rep_3	Average	SD	Rep_1	Rep_2	Rep_3	Average	SD
Biomass (gDCW/L)	1	0.00736	0.00832	0.008	0.00789333	0.000488808	0.00864	0.00768	0.008	0.00810667	0.000488808	0.00736	0.008	0.00768	0.00768	0.00032	0.00864	0.00832	0.00768	0.00821333	0.000488808	0.008	0.00832	0.00896	0.00842667	0.000488808
	2	0.00896	0.00928	0.0096	0.00928	0.00032	0.0112	0.01024	0.0096	0.0103467	0.000805316	0.00864	0.00928	0.0096	0.00917333	0.000488808	0.01024	0.0096	0.00928	0.00970667	0.000488808	0.0096	0.00928	0.00992	0.0096	0.00032
	3	0.0144	0.01344	0.01344	0.01376	0.000554256	0.01856	0.01632	0.01536	0.0167467	0.00164211	0.01408	0.01408	0.01536	0.0145067	0.000739008	0.01888	0.01632	0.01792	0.0177067	0.00129326	0.01792	0.01632	0.01856	0.0176	0.00115378
	4	0.01952	0.02048	0.01856	0.01952	0.00096	0.02848	0.024	0.02144	0.02464	0.00356337	0.02048	0.02016	0.0224	0.0210133	0.0012115	0.03104	0.02368	0.0288	0.02784	0.00377274	0.02816	0.02496	0.0288	0.0273067	0.00205731
	5	0.02592	0.02496	0.02816	0.0263467	0.00164211	0.0464	0.03776	0.0352	0.0397867	0.00586861	0.03008	0.03264	0.03648	0.0330667	0.00322126	0.04768	0.03808	0.04416	0.0433067	0.00485656	0.0448	0.03968	0.04544	0.0433067	0.00315705
	6	0.03648	0.03456	0.03904	0.0366933	0.00224761	0.0704	0.0608	0.06016	0.0637867	0.00573625	0.04672	0.05248	0.05312	0.0507733	0.00352485	0.07808	0.05632	0.06912	0.06784	0.0109363	0.0704	0.06144	0.07168	0.06784	0.00557939
	7	0.04864	0.04352	0.0512	0.0477867	0.00391046	0.1152	0.09728	0.0864	0.0996267	0.0145427	0.07552	0.08416	0.0864	0.0820267	0.00574517	0.12544	0.09088	0.11328	0.109867	0.017531	0.1184	0.10176	0.11904	0.113067	0.00979709
	8	0.0752	0.06848	0.07936	0.0743467	0.00548997	0.18976	0.16096	0.1408	0.16384	0.0246067	0.1264	0.13376	0.14176	0.133973	0.00768222	0.2112	0.1504	0.19136	0.18432	0.0310053	0.2016	0.1744	0.208	0.194667	0.0178408
	9	0.1216	0.11136	0.12544	0.119467	0.00727839	0.312	0.2672	0.2512	0.2768	0.0315163	0.2176	0.22912	0.2384	0.228373	0.0104201	0.328	0.25984	0.304	0.29728	0.0345733	0.3296	0.2976	0.3408	0.322667	0.022419
	10	0.16704	0.15872	0.16704	0.164267	0.00480355	0.432	0.39168	0.35712	0.3936	0.0374769	0.31872	0.35584	0.34944	0.341333	0.0198434	0.4608	0.36864	0.43392	0.42112	0.0473946	0.47616	0.42816	0.47872	0.461013	0.0284806
	11	0.26112	0.23744	0.2688	0.255787	0.0163461	0.63552	0.5664	0.51648	0.5728	0.0597775	0.49152	0.5408	0.52224	0.518187	0.0248888	0.60672	0.52608	0.60096	0.57792	0.044987	0.67968	0.6048	0.6816	0.65536	0.0437968
	12	0.34752	0.31488	0.35648	0.339627	0.0218945	0.82752	0.74688	0.70656	0.76032	0.0615898	0.66624	0.72384	0.71808	0.70272	0.0317236	0.816	0.69888	0.7776	0.76416	0.0597055	0.84672	0.80832	0.86016	0.8384	0.0269028
	13	0.49344	0.47936	0.51264	0.495147	0.0167055	0.87552	0.9024	0.84288	0.8736	0.0298064	0.86592	0.89088	0.88512	0.88064	0.0130692	0.81024	0.85824	0.81024	0.82624	0.0277128	0.83136	0.84288	0.83712	0.83712	0.00576
	14	0.63744	0.62976	0.64704	0.63808	0.00865776	0.84864	0.83328	0.81216	0.83136	0.0183156	0.81792	0.82176	0.84224	0.827307	0.0130744	0.78912	0.80064	0.77568	0.78848	0.0124923	0.81408	0.80448	0.81984	0.8128	0.00775959
	15	0.62784	0.64128	0.63616	0.635093	0.00678319
	16	0.60096	0.61568	0.60992	0.608853	0.00741774

## Sheet: Figure 2
Figure 2a. Central carbon metabolism flux distributions (normalized to 100 mol glucose uptake) of the evolved strain dTCA-E1 and the unevolved strain iTCA
	iTCA strain			dTCA-E1 strain
Fluxes (mol/100 mol glucose uptake)	best fit	LB95	UB95	best fit	LB95	UB95
Gluc.Ext + PEP -> G6P + Pyr	99.9998	99.8876	100.113	99.9958	99.8893	100.115
G6P <=> F6P (net)	73.5498	73.1318	73.9745	61.5589	61.176	62.0653
F6P + ATP <=> FBP (net)	82.5447	82.0975	83.4795	81.3561	81.0227	81.9079
FBP <=> DHAP + GAP (net)	82.5445	82.1053	82.9958	81.3561	81.015	81.7076
DHAP <=> GAP (net)	82.5445	82.1053	82.9958	81.3561	81.015	81.7076
GAP <=> 3PG + ATP + NADH (net)	168.587	167.667	169.534	171.622	170.864	172.379
3PG <=> PEP (net)	154.608	153.206	156.049	161.878	160.686	163.027
PEP <=> Pyr + ATP (net)	23.6548	20.9345	26.099	38.4745	32.7306	41.8954
G6P -> 6PG + NADPH	24.2803	23.9067	24.6524	36.9245	36.4369	37.2945
6PG -> Ru5P + CO2 + NADPH	23.8618	23.3913	24.3197	36.9245	36.4147	37.2945
Ru5P <=> X5P (net)	9.61208	9.28418	9.92968	20.2276	19.84	20.5067
Ru5P <=> R5P (net)	14.2497	13.9331	14.5614	16.6969	16.4336	16.9377
X5P <=> GAP + E-C2 (net)	9.61208	9.28418	9.92968	20.2276	19.84	20.5067
F6P <=> E4P + E-C2 (net)	-3.34323	-3.52899	-3.15457	-9.09409	-9.25721	-8.8758
S7P <=> R5P + E-C2 (net)	-6.26884	-6.41431	-6.11748	-11.1335	-11.2586	-10.9569
F6P <=> GAP + E-C3 (net)	-6.26884	-6.41431	-6.11748	-11.1335	-11.2586	-10.9569
S7P <=> E4P + E-C3 (net)	6.26884	6.11748	6.41431	11.1335	10.9569	11.2586
6PG -> KDPG	0.41852	0.162544	0.708539	9.99805e-11	9.99805e-11	0.317947
KDPG -> GAP + Pyr	0.41852	0.162544	0.708539	9.99805e-11	9.99805e-11	0.317947
Pyr -> AcCoA + CO2 + NADH	105.098	101.938	108.339	126.915	124.124	129.514
AcCoA + OAC -> Cit	26.6562	25.6072	27.6862	6.65202	6.37319	6.95981
Cit <=> ICit (net)	26.6562	25.6072	27.6862	6.65202	6.37319	6.95981
ICit <=> AKG + CO2 + NADPH (net)	26.4296	25.0871	27.6835	6.65202	6.37319	6.95981
AKG -> SucCoA + CO2 + NADH	16.887	15.6958	17.9201	1e-08	1e-08	0.073447
SucCoA <=> Suc + ATP (net)	13.5219	12.3572	14.4976	-2.34579	-2.45433	-2.21344
Suc <=> Fum + FADH2 (net)	17.1136	16.2846	17.9234	1.00998e-08	1.00998e-08	0.0737385
Fum <=> Mal (net)	20.1886	19.298	21.0638	2.14356	2.0537	2.24846
Mal <=> OAC + NADH (net)	19.6106	18.3341	20.3384	-0.0896214	-4.99392	2.18612
ICit <=> Glyox + Suc (net)	0.226559	1e-08	0.729705	9.98237e-11	9.9817e-11	0.0272956
AcCoA + Glyox -> Mal	0.226559	1e-08	0.729705	9.98237e-11	9.9817e-11	0.0272956
Mal -> Pyr + CO2 + NADPH	0.80459	0.150832	2.10773	2.23318	1e-08	7.14843
PEP + CO2 -> OAC	25.731	24.616	26.766	22.1122	19.642	24.5223
OAC + ATP -> PEP + CO2	1.07373	1e-08	1.74832	3.09366	1e-08	4.53508
AcCoA <=> Ac + ATP (net)	56.0138	51.2632	60.8901	104.787	100.976	108.31
AKG + NADPH + NH3 -> Glu	52.1557	50.2478	54.0185	36.3571	34.8332	38.0414
Glu + ATP + NH3 -> Gln	5.96722	5.74894	6.18034	4.15968	3.98532	4.35215
Glu + 2 NADPH + ATP -> Pro	1.54984	1.49315	1.60519	1.08038	1.03509	1.13036
Glu + CO2 + Gln + NADPH + Asp + AcCoA + 5 ATP -> Arg + AKG + Fum + Ac	2.35779	2.27154	2.442	1.64359	1.57469	1.71964
OAC + Glu -> Asp + AKG	14.5507	14.0185	15.0729	10.1432	9.71798	10.7161
Asp + 2 ATP + NH3 -> Asn	2.05512	1.97994	2.12852	1.4326	1.37255	1.49889
Pyr + Glu -> Ala + AKG	4.09467	3.94488	4.24091	2.85435	2.7347	2.98642
3PG + Glu -> Ser + NADH + AKG	8.84953	8.5254	9.1656	6.16891	5.88624	6.45435
Ser <=> Gly + MEETHF (net)	4.70711	4.53059	4.87523	3.28127	3.10335	3.4331
Gly <=> CO2 + MEETHF + NADH + NH3 (net)	0.94476	0.910201	1.00716	0.658581	0.630976	0.769106
Thr -> Gly + AcCoA + NADH	9.99876e-11	9.99876e-11	0.106867	9.99999e-09	9.99999e-09	0.196005
Ser + AcCoA + SO4 + 3 ATP + 4 NADPH + SO4 -> Cys + Ac	1.66428	1.6034	1.72372	1.16015	1.11152	1.21383
Asp + Pyr + Glu + 2 NADPH + ATP + SucCoA -> LL-DAP + AKG + Suc	2.43083	2.34191	2.51765	1.69451	1.62348	1.77291
LL-DAP -> Lys + CO2	2.43083	2.34191	2.51765	1.69451	1.62348	1.77291
Asp + 2 NADPH + 2 ATP -> Thr	4.00036	3.85403	4.17926	2.78861	2.67172	3.05665
Asp + METHF + Cys + 2 NADPH + ATP + SucCoA -> Met + Pyr + Suc + NH3	0.934288	0.900112	0.967657	0.651282	0.623982	0.681417
2 Pyr + NADPH + Glu -> Val + CO2 + AKG	2.74	2.63977	2.83786	1.91003	1.82996	1.9984
2 Pyr + AcCoA + Glu + NADPH -> Leu + 2 CO2 + AKG + NADH	3.2841	3.16397	3.4014	2.28931	2.19335	2.39524
Thr + Pyr + Glu + NADPH -> Ile + CO2 + AKG + NH3	1.87244	1.80395	1.93931	1.30526	1.25054	1.36565
E4P + 2 PEP + Glu + NADPH + ATP -> Phe + CO2 + AKG	1.33149	1.28278	1.37904	0.928165	0.889259	0.971111
E4P + 2 PEP + Glu + NADPH + ATP -> Tyr + CO2 + AKG + NADH	1.14102	1.09928	1.18178	0.795395	0.762054	0.832198
E4P + 2 PEP + R5P + Ser + Gln + NADPH + 3 ATP -> Trp + CO2 + Pyr + GAP + Glu	0.453098	0.436524	0.469281	0.31585	0.30261	0.330464
R5P + FTHF + Gln + Asp + 5 ATP -> His + 2 NADH + AKG + Fum	0.717222	0.690986	0.742838	0.499968	0.47901	0.523101
MEETHF + NADH -> METHF	0.934288	0.900112	0.967657	0.651282	0.623982	0.681417
MEETHF -> FTHF + NADPH	0.717222	0.690986	0.742838	0.499968	0.47901	0.523101
NADH + 0.5 O2 -> 2 ATP	289.554	283.65	295.579	314.259	307.953	319.827
FADH2 + 0.5 O2 -> ATP	17.1136	16.2846	17.9234	1.00998e-08	1.00998e-08	0.0737385
NADH <=> NADPH (net)	48.0474	44.1857	51.695	3.30316	-2.61326	7.70582
ATP -> ATP.Ext	440.822	410.689	471.727	624.085	594.155	651.322
Ac -> Ac.Ext	60.0359	55.427	64.767	107.591	103.909	110.996
CO2 -> CO2.Ext	163.548	160.931	166.206	164.249	161.417	166.738
O2.Ext -> O2	153.334	150.41	156.311	157.129	153.976	159.914
NH3.Ext -> NH3	56.4265	54.3625	58.4418	39.3343	37.6855	41.1543
SO4.Ext -> SO4	1.66428	1.6034	1.72372	1.16015	1.11152	1.21383
Biomass production (Cmol of biomass)	316.379	304.806	327.679	220.545	211.3	230.749
CO2.unlabeled + CO2 -> CO2 + CO2.out	82.5548	77.0366	88.3351	66.1717	64.0722	69.2108
G6P <=> F6P (exch)	140.967	123.859	162.296	93.3886	83.7813	103.779
F6P + ATP <=> FBP (exch)	0.000214514	1e-08	0.899129	9.99997e-09	9.99998e-09	0.601938
FBP <=> DHAP + GAP (exch)	>1000	9.99989e-09	Inf	>1000	9.99989e-09	Inf
DHAP <=> GAP (exch)	>1000	9.99989e-09	Inf	>1000	9.99989e-09	Inf
GAP <=> 3PG + ATP + NADH (exch)	315.793	1e-08	Inf	60.6392	1e-08	Inf
3PG <=> PEP (exch)	6.55818e-11	6.55818e-11	Inf	7.21803e-11	7.21803e-11	1282.34
PEP <=> Pyr + ATP (exch)	4.12138e-11	4.12138e-11	111.629	5.21227e-06	1e-08	912.092
Ru5P <=> X5P (exch)	96.2614	33.4369	Inf	80.2823	35.5391	Inf
Ru5P <=> R5P (exch)	5.42885e-09	5.42885e-09	Inf	34.1023	1e-08	Inf
X5P <=> GAP + E-C2 (exch)	57.8685	33.3986	Inf	80.4189	35.5289	Inf
F6P <=> E4P + E-C2 (exch)	6.57289	6.2126	6.93648	4.15326	3.65391	4.69608
S7P <=> R5P + E-C2 (exch)	70.9417	0.061632	Inf	0.905962	1e-08	Inf
F6P <=> GAP + E-C3 (exch)	46.93	42.325	52.0929	21.1974	17.4801	25.5168
S7P <=> E4P + E-C3 (exch)	0.62125	0.0479014	Inf	78.3666	0.134783	Inf
Cit <=> ICit (exch)	33.9874	1e-08	Inf	58.5073	1e-08	Inf
ICit <=> AKG + CO2 + NADPH (exch)	>1000	0	Inf	617.068	1e-08	Inf
SucCoA <=> Suc + ATP (exch)	224.049	1e-08	Inf	112.676	1e-08	Inf
Suc <=> Fum + FADH2 (exch)	2.69624e-07	1e-08	Inf	1e-08	1e-08	Inf
Fum <=> Mal (exch)	>1000	90.1282	Inf	56.4366	45.7952	Inf
Mal <=> OAC + NADH (exch)	97.4345	85.9644	Inf	429.701	47.5687	Inf
ICit <=> Glyox + Suc (exch)	0.717498	0.319988	1.06216	1e-08	1e-08	0.0238131
AcCoA <=> Ac + ATP (exch)	3.91635	1e-08	Inf	60.5972	1e-08	Inf
Ser <=> Gly + MEETHF (exch)	4.19576	3.97231	4.42795	1.38089	1.2834	1.49241
Gly <=> CO2 + MEETHF + NADH + NH3 (exch	0.0433186	1e-08	0.0791321	0.0464244	1e-08	0.0785251
NADH <=> NADPH (exch)	114.642	9.99999e-09	Inf	42.9212	1e-08	Inf
Figure 2b. Carbon balance analysis of dTCA-E1 and iTCA
	iTCA strain	dTCA-E1 strain
Biomass production	0.527299	0.36759
Acetate production	0.20012	0.358652
Total CO2 production	0.272581	0.27376
CO2 from TCA cycle	0.116622	0.0221743
CO2 from Acetate formation	0.10006	0.179326
CO2 from other metabolism	0.0558989	0.0722596
Figure 2c. NADPH metabolism balance analysis of dTCA-E1 and iTCA (mol/100 mol glucose)
	iTCA strain	dTCA-E1 strain
	NADPH	NADPH
Sustrate uptake	0	0
Glycolysis	0	0
PPP pathway	48.1421	73.849
% (PPP pathway)	0.390056	0.858338
TCA cycle	26.4296	6.65202
Pyruvate metabolism	0	0
Acetate formation	0	0
Biomass formation	-123.423	-86.0372
Transhydrogenase	48.0474	3.30316
Oxidative phosphorylation	0	0
Other	0.80459	2.23318
Figure 2d. ATP metabolism balance analysis of dTCA-E1 and iTCA (mol/100 mol glucose)
	iTCA strain	dTCA-E1 strain
	ATP	ATP
Sustrate uptake	-99.9998	-99.9958
Glycolysis	209.697	228.74
PPP pathway	0	0
TCA cycle	13.5219	-2.34579
Pyruvate metabolism	0	0
Acetate formation	56.0138	104.787
Biomass formation	-333.559	-232.521
Transhydrogenase	0	0
Oxidative phosphorylation	596.222	628.518
Other	-441.896	-627.179
Figure 2e. NADH/FADH2 metabolism balance analysis of dTCA-E1 and iTCA (mol/100 mol glucose)
	iTCA strain	dTCA-E1 strain
	NADH/FADH2	NADH/FADH2
Sustrate uptake	0	0
Glycolysis	168.587	171.622
PPP pathway	0	0
TCA cycle	53.6112	-0.0896214
Pyruvate metabolism	105.098	126.915
Acetate formation	0	0
Biomass formation	27.419	19.1135
Transhydrogenase	-48.0474	-3.30316
Oxidative phosphorylation	-306.668	-314.259
Other	0	0

## Sheet: Figure 3
Figure 3a. Aerobic growth of TCA cycle-deficient E. coli BW25113 ΔaceAΔsucA with supplements
		BW25113 ΔaceAΔsucA								BW25113 ΔaceAΔsucAΔsdhA								BW25113 ΔaceAΔsucA with 2 mM Suc								BW25113 ΔaceA ΔsucA with 3AAs
	Time	Rep_1	Rep_2	Rep_3	Rep_4	Rep_5	Rep_6	Average	SD	Rep_1	Rep_2	Rep_3	Rep_4	Rep_5	Rep_6	Average	SD	Rep_1	Rep_2	Rep_3	Rep_4	Rep_5	Rep_6	Average	SD	Rep_1	Rep_2	Rep_3	Rep_4	Rep_5	Rep_6	Average	SD
Biomass (gDCW/L)	0	0.0108451	0.014419	0.00723004	0.00361502	0.00361502	0	0.00241001	0.00208713	0.104267	0.0744766	0.0744766	0.044686	0.044686	0.0148953	0.0347557	0.0171996	0.0550316	0.0366877	0.0366877	0.0183439	0.0183439	0	0.0122292	0.0105908	0.118168	0.114601	0.0598333	0.0279007	0.0287462	0.0287318	0.0284596	0.000484039
	2	0.0108377	0.00540383	0.00540383	0.00540383	0.00270192	0.00270192	0.00360256	0.00155995	0.0584451	0.0194098	0.0194098	0	0	-0.0194098	-0.00646994	0.0112063	0.0549942	0.0274209	0.0412837	0.0137105	0.0412837	0	0.0183314	0.0210262	0.107698	0.0634326	0.0412855	0.0434091	0.0686621	0.0214918	0.044521	0.0236048
	4	0.00600687	0.00119606	0.00119606	0.00119606	0.00361475	0.00119606	0.00200229	0.00139643	0.0841036	0.0841036	0.0631649	0.0631649	0.021055	0.0419936	0.0420712	0.0210551	0.0304809	0.0304809	0.0183425	0.0183425	0.0183425	0.0304809	0.0223886	0.00700812	0.0946414	0.0727386	0.0756696	0.0541452	0.0541452	0.0326605	0.0469836	0.0124042
	6	0.00907997	0.00907997	0.00907997	0.00650206	0.00650206	0.00389551	0.00563321	0.00150489	0.0706587	0.0706587	0.0505978	0.0505978	0.0303141	0.0303141	0.0370754	0.0117108	0.0549824	0.0427341	0.0183723	0.0427341	0.0304859	0.00612411	0.0264481	0.018636	0.0702808	0.0506542	0.058287	0.0296406	0.0522049	0.0097804	0.030542	0.0212266
	8	0.0124968	0.00748704	0.00748704	0.00500971	0.00500971	0.00748704	0.00583549	0.00143029	0.0972474	0.0582628	0.0777551	0.0582628	0.0194923	0.0194923	0.0324158	0.0223841	0.128098	0.103756	0.11586	0.0792794	0.103756	0.0670412	0.0833588	0.0186942	0.13178	0.099258	0.0784048	0.104232	0.104322	0.0582394	0.0889311	0.0265798
	10	0.00600195	0.00600195	0.00600195	0.00361179	-0.00119508	-0.00119508	0.000407212	0.00277525	0.0971981	0.0581472	0.0776726	0.0388363	0.0193109	0.0193109	0.0258194	0.011273	0.2989	0.237853	0.311163	0.237853	0.274508	0.18907	0.23381	0.0428625	0.295851	0.202322	0.221582	0.186976	0.171482	0.14725	0.16857	0.0200224
	12	0.00601277	0.00601277	0.00601277	0.00359704	0.00359704	0.00120786	0.00280065	0.00137939	0.0971981	0.0776726	0.0388363	0.0583618	0.0971981	0.0195254	0.0583618	0.0388363	0.699616	0.672195	0.727037	0.630988	0.644622	0.644622	0.640077	0.00787205	0.756183	0.626055	0.577572	0.645808	0.638452	0.571965	0.618741	0.0406763
	14	0.0108177	0.00600687	0.00119606	0.00361475	0.00361475	0.00119606	0.00280852	0.00139643	0.131466	0.0910318	0.0910318	0.0707032	0.111137	0.0910318	0.0909573	0.020217	0.810279	0.757547	0.770803	0.783913	0.770803	0.744437	0.766385	0.0201056	0.882948	0.778888	0.793152	0.814143	0.813918	0.830514	0.819525	0.00951735
	16	0.00906733	0.014261	0.00906733	0.0038737	0.00648487	0.0038737	0.00474409	0.00150756	0.212128	0.131296	0.151392	0.110976	0.191808	0.131296	0.144693	0.0420483	0.873963	0.835998	0.835998	0.848606	0.835998	0.810641	0.831748	0.0193359	0.83983	0.812654	0.85296	0.905894	0.788752	0.854116	0.849587	0.0587017
	18	0.00336403	0.00336403	0.00336403	0.0011131	0.0011131	-0.0011131	0.000371033	0.0012853	0.310955	0.233216	0.252758	0.194347	0.291627	0.194347	0.226774	0.0561651	0.847926	0.860194	0.835793	0.823524	0.835793	0.811391	0.823569	0.0122009	0.894355	0.872152	0.848356	0.89164	0.836317	0.83795	0.855302	0.03148
	20	0.0142851	0.0142851	0.0116774	0.0064906	0.0064906	0.0038829	0.00562137	0.00150556	0.61625	0.474871	0.454578	0.393923	0.656613	0.454578	0.501705	0.13754	0.871979	0.896475	0.871979	0.884227	0.871979	0.835503	0.863903	0.0253458	0.90994	0.811602	0.771553	0.83208	0.744046	0.802726	0.792951	0.0448235
	22	0.00927958	0.00463979	0.00695968	0.00231989	0.00231989	0	0.0015466	0.00133939	0.990944	0.835402	0.854844	0.718958	0.952059	0.854844	0.841954	0.117084	0.834996	0.85771	0.85771	0.846353	0.823639	0.812282	0.827425	0.0173483	0.926806	0.787587	0.965025	0.839853	0.894134	0.80571	0.846566	0.0445924
	24	0.0108441	0.0108441	0.00603624	0.00844016	0.00603624	0.00120196	0.00522612	0.00368647	0.902224	0.920248	0.938273	0.793878	0.956298	0.920248	0.890141	0.085293	0.903078	0.89173	0.903078	0.869033	0.869033	0.834987	0.857684	0.0196562	0.971267	0.898299	0.907997	0.80161	0.820421	0.880511	0.834181	0.0412108
Figure 3c. Aerobic growth of TCA cycle-deficient E. coli DDPYM strains without supplements
		BW25113								DDPYM								DDPYM ΔaceAΔsucA								DDPYM ΔaceAΔsucABCD
	Time	Rep_1	Rep_2	Rep_3	Rep_4	Rep_5	Rep_6	Average	SD	Rep_1	Rep_2	Rep_3	Rep_4	Rep_5	Rep_6	Average	SD	Rep_1	Rep_2	Rep_3	Rep_4	Rep_5	Rep_6	Average	SD	Rep_1	Rep_2	Rep_3	Rep_4	Rep_5	Rep_6	Average	SD
Biomass (gDCW/L)	0	0.0627092	0.0349266	0.0349266	0.020956	0.020956	0.00698533	0.0162991	0.00806596	0.0431829	0.0431829	0.0287886	0.0287886	0.0431829	0.0143943	0.0287886	0.0143943	0.0890887	0.118447	0.0593924	0	0.0296962	0.0296962	0.0197975	0.0171451	0.135912	0.108667	0.0544884	0.0544884	0.0272442	0.0272442	0.0363256	0.0157295
	2	0.046413	0.0257215	0.0257215	0.0361244	0.0257215	0.00514429	0.02233	0.015766	0.0144524	0.0144524	0.00478205	0.0144524	0.0144524	-0.00478205	0.00804093	0.011105	0.0692786	0.0495474	0.00986562	0.00986562	-0.00986562	-0.00986562	-0.00328854	0.0113918	0.0881874	0.0490895	0.0293234	0.0293234	0.0490895	0.0293234	0.0359121	0.011412
	4	0.0591892	0.0394413	0.0296219	0.0394413	0.0196934	0.0196934	0.026276	0.0114015	0.0397774	0.0297781	0.0297781	0.0198887	0.0297781	0.0297781	0.0264816	0.00570965	0.0692132	0.029694	0.0493445	0.029694	0.029694	0.00982522	0.0230711	0.0114712	0.0634983	0.0452701	0.0452701	0.00901396	0.0272422	-0.00901396	0.00908073	0.0181282
	6	0.0592982	0.0493879	0.0493879	0.0394777	0.0197661	0.0197661	0.0263366	0.0113805	0.0431443	0.0239221	0.0239221	0.0144166	0.0239221	0.0239221	0.0207536	0.00548799	0.096001	0.074589	0.074589	0.0534123	0.0534123	0.0320003	0.046275	0.0123622	0.0880743	0.107718	0.0684303	0.0490021	0.0490021	0.0293581	0.0424541	0.0113415
	8	0.108214	0.108214	0.118433	0.0978804	0.108214	0.036109	0.0807343	0.0389905	0.06221	0.0526068	0.0526068	0.043109	0.0526068	0.0335058	0.0430739	0.00955052	0.117479	0.117479	0.0960763	0.0960763	0.0746737	0.0321038	0.0676179	0.0325647	0.0815929	0.0815929	0.0634167	0.0634167	0.0452406	0.0452406	0.0512993	0.010494
	10	0.241324	0.250047	0.232505	0.241324	0.250047	0.083349	0.191573	0.0938265	0.148362	0.148362	0.0909415	0.119704	0.129222	0.110082	0.119669	0.00957006	0.14813	0.14813	0.108643	0.0890091	0.0493041	0.0691566	0.0691566	0.0198525	0.135899	0.135899	0.0996729	0.0816597	0.0816597	0.0996729	0.0876641	0.0103999
	12	0.692486	0.628691	0.665117	0.719856	0.656061	0.400881	0.592266	0.168785	0.445061	0.55996	0.406797	0.473813	0.569473	0.492945	0.512077	0.050619	0.368926	0.409905	0.307344	0.368926	0.266365	0.307344	0.314211	0.0516243	0.335208	0.298996	0.317002	0.28079	0.28079	0.298996	0.286859	0.0105112
	14	0.819766	0.774246	0.819766	0.847159	0.792474	0.683206	0.77428	0.0834772	0.855193	0.865087	0.87498	0.884984	0.845189	0.825292	0.851822	0.0303934	0.760254	0.780123	0.780123	0.740603	0.720735	0.720735	0.727358	0.0114712	0.69748	0.661224	0.661224	0.643196	0.69748	0.679452	0.673376	0.0276474
	16	1.01656	0.90795	1.00663	1.01656	0.967221	0.878369	0.95405	0.0700303	0.933443	0.943074	0.943074	0.914288	0.923919	0.895132	0.911113	0.0146535	0.898721	0.839309	0.799773	0.859186	0.839309	0.799773	0.832756	0.0302434	0.788176	0.80639	0.824403	0.824403	0.80639	0.860629	0.830474	0.0276248
	18	1.0659	0.986942	1.09549	1.12509	1.02637	0.957347	1.03627	0.0843068	0.981248	1.0004	1.01002	0.990875	0.971727	0.962101	0.974901	0.0146475	0.918501	0.918501	0.89864	0.878998	0.839494	0.859137	0.85921	0.0197516	0.827701	0.846619	0.846619	0.790074	0.808991	0.827701	0.808922	0.0188139
	20	1.05648	0.9654	1.09285	1.09285	1.03824	0.947164	1.02609	0.0736003	1.02912	1.06748	1.0866	1.03874	1.05786	1.01961	1.03874	0.0191244	0.928158	0.854651	0.873078	0.891506	0.909933	0.836223	0.879221	0.0383599	0.878465	0.860474	0.878465	0.878465	0.860474	0.860474	0.866471	0.0103872
	22	1.07486	0.969571	1.12755	1.14508	1.04856	0.943274	1.04564	0.100933	1.05225	1.10767	1.07072	1.05225	1.03377	1.03377	1.03993	0.0106664	0.983692	0.891631	0.910003	0.87326	0.946746	0.910003	0.910003	0.0367433	0.896922	0.896922	0.915054	0.87879	0.896922	0.933185	0.902966	0.0276966
	24	1.14839	1.05719	1.14839	1.22127	1.07541	1.00253	1.09974	0.111384	1.12502	1.13459	1.2016	1.10588	1.13459	1.14417	1.12821	0.0199256	0.89168	0.89168	0.854958	0.873218	0.854958	0.818033	0.848736	0.0281136	0.878392	0.86026	0.914456	0.842128	0.896523	0.932587	0.890413	0.0455381
Figure 3d. Intracellular succinyl-CoA level in TCA cycle-deficient E. coli strains comparing to strain BW25113
	BW25113					BW25113 ΔaceA ΔsucA with 3AAs					DDPYM					DDPYM ΔaceAΔsucA					DDPYM ΔaceAΔsucABCD
	Rep_1	Rep_2	Rep_3	Average	SD	Rep_1	Rep_2	Rep_3	Average	SD	Rep_1	Rep_2	Rep_3	Average	SD	Rep_1	Rep_2	Rep_3	Average	SD	Rep_1	Rep_2	Rep_3	Average	SD
Succinyl-CoA level (nmol/gDCW)	391.951	419.696	686.206	499.284	162.473	177.085	197.252	250.299	208.212	37.8177	1.0909	2.54284	1.6294	1.75438	0.733993	1.01418	1.11002	1.00235	1.04218	0.0590449	0.638933	N/A	N/A
p values									0.0831052					0.0337549					0.0336655					#DIV/0!
N/A: The signal value is too low to distinguish from the background noise

## Sheet: Figure 4
Figure 4b. Overexpression of deacetoxycephalosporin C synthase (DAOCS) using TCA cycle-deficient ZH40 strain as chasiss
Figure 4c. Production of G-7-ADCA in the TCA cycle-deficient ZH40 strain
		BW25113	DDPYM	DDPYM
Genotype	DAOCS	+	+	+
	ampC	+	+	+
	aceA	-	-	+
	sucABCD	-	-	+
G-7-ADCA production (mmol/L)	Rep_1	2.55581	1.4819	6.87063
	Rep_2	1.97309	1.39384	6.86733
	Rep_3	2.08338	1.46271	7.33551
	Average	2.20409	1.44615	7.02449
	SD	0.309547	0.046306	0.269353
p values			0.0485581	0.000567743
Figure 4d. Production of glutamate in TCA cycle-deficient chassis ZH40 with plasmid pSC2s-gdhA-ppc
	Time(h)	BW25113					DDPYM					ZH40
		Rep_1	Rep_2	Rep_3	Average	SD	Rep_1	Rep_2	Rep_3	Average	SD	Rep_1	Rep_2	Rep_3	Average	SD
Glutamate production (mmol/L)	5	0.03247	0.032346	0.03954	0.0347853	0.00411813	0.02205	0.02566	0.02756	0.02509	0.00279887	0.48062	0.4795	0.4696	0.476573	0.00606499
	10	0.03421	0.02943	0.03766	0.0337667	0.00413287	0.0489	0.0771	0.0676	0.0645333	0.0143479	2.5048	2.5689	3.178	2.75057	0.371553
	12	0.07003	0.07713	0.06553	0.0708967	0.00584836	0.06642	0.04002	0.04022	0.0488867	0.0151846	4.6886	4.3024	4.2968	4.42927	0.224607
	14	0.1222	0.1072	0.09876	0.109387	0.011872	0.03558	0.0554	0.05005	0.04701	0.0102537	5.7652	4.8404	5.1046	5.23673	0.476349
	17	0.1024	0.09895	0.08966	0.0970033	0.00658931	0.03725	0.0502	0.03545	0.0409667	0.00804679	5.0208	5.9882	5.4445	5.4845	0.484939
Figure 4e. Production of acetate in TCA cycle-deficient chassis strains comparing to BW25113 and DDPYM
	Time(h)	BW25113					DDPYM					ZH40					ZH44					ZH45
		Rep_1	Rep_2	Rep_3	Average	SD	Rep_1	Rep_2	Rep_3	Average	SD	Rep_1	Rep_2	Rep_3	Average	SD	Rep_1	Rep_2	Rep_3	Average	SD	Rep_1	Rep_2	Rep_3	Average	SD
Acetate production (mmol/L)	3	1.22739	1.13074	1.13311	1.16375	0.0551263	1.09774	1.14059	1.08297	1.1071	0.0299298	0.573304	1.07969	0.885303	0.846098	0.255457	0.912473	0.983224	0.9814	0.959032	0.0403322	0.87035	0.799964	0.936178	0.868831	0.0681199
	4	1.42651	1.41612	1.33953	1.39406	0.0475028	1.18107	1.4143	1.21918	1.27152	0.12511	0.81911	1.42287	1.35449	1.19882	0.330612	1.13001	1.20186	1.10795	1.14661	0.0491046	1.22666	0.923596	1.15974	1.10333	0.159211
	5	2.04194	1.67815	1.81546	1.84519	0.183705	1.41211	1.54103	1.33716	1.4301	0.103117	1.24052	1.65864	1.71171	1.53696	0.25809	1.77936	1.69438	1.54012	1.67129	0.121282	1.5961	1.44657	1.41703	1.48657	0.0959995
	6	2.4287	2.17031	2.50018	2.3664	0.173535	1.94985	2.1829	2.18873	2.10716	0.136262	2.46991	2.8729	2.63621	2.65968	0.202517	2.42779	2.18782	2.27589	2.29717	0.121392	1.95915	2.15974	2.16375	2.09421	0.116982
	7	3.85412	3.41612	3.61196	3.6274	0.219408	3.09865	3.05416	2.75584	2.96955	0.186413	4.51532	4.1415	4.11871	4.25851	0.222694	3.85394	3.9101	3.61324	3.79243	0.157702	3.16174	3.67651	3.93782	3.59203	0.394876
	8	6.19128	5.43326	5.30233	5.64229	0.479926	4.12564	3.92177	4.00091	4.01611	0.102779	5.90445	5.7593	6.00146	5.8884	0.121874	5.22338	5.18381	5.18089	5.19602	0.0237327	5.30051	5.18089	5.59099	5.35746	0.2109
	12	0	0	0			0	0	0			11.5033	11.1196	11.4681	11.3637	0.212079	10.5551	10.8789	10.8868	10.7736	0.18928	16.9147	16.8415	16.7469	16.8344	0.08411
Figure 4f. Fraction of carbon flux from 50 mmol/L glucose to metabolites during whole-cell catalysis
		Pyr					Acetoin					Acetate					AKG					Lost carbon
Theoretical pathway yield from glucose (mol/mol)		2					1					2					1
		Rep_1	Rep_2	Rep_3	Average	SD	Rep_1	Rep_2	Rep_3	Average	SD	Rep_1	Rep_2	Rep_3	Average	SD	Rep_1	Rep_2	Rep_3	Average	SD	Rep_1	Rep_2	Rep_3	Average	SD
Production of metabolites (mmol/L)	BW25113	0	0	0	0	0	0	0	0	0	0	0	0	0	0	0	0	0	0	0	0
	DDPYM	0	0	0	0	0	0	0	0	0	0	0	0	0	0	0	0	0	0	0	0
	ZH40	0	0	0	0	0	0	0	0	0	0	47.8383	48.6233	48.234	48.2318	0.39251	15.7211	15.0796	16.1442	15.6483	0.535986
	ZH44	0	0	0	0	0	0	0	0	0	0	47.9021	48.6296	48.1282	48.22	0.372368	15.6434	15.1244	16.2367	15.6682	0.556552
	ZH45	0	0	0	0	0	0	0	0	0	0	68.884	71.2901	72.9139	71.0294	2.02757	1.09558	1.35186	1.19706	1.21483	0.129063
	ZH42-alsSD	3.1546	5.01556	4.26474	4.14496	0.936245	35.8189	36.6023	35.5052	35.9755	0.565057	12.0745	10.65	12.2136	11.646	0.865356	6.19891	5.85175	6.07686	6.04251	0.176112
Measured yield from glucose (mol/mol)	BW25113	0	0	0	0	0	0	0	0	0	0	0	0	0	0	0	0	0	0	0	0
	DDPYM	0	0	0	0	0	0	0	0	0	0	0	0	0	0	0	0	0	0	0	0
	ZH40	0	0	0	0	0	0	0	0	0	0	0.956765	0.972465	0.964679	0.964637	0.0078502	0.314422	0.301593	0.322884	0.312966	0.0107197
	ZH44	0	0	0	0	0	0	0	0	0	0	0.958042	0.972593	0.962564	0.964399	0.00744736	0.312868	0.302488	0.324733	0.313363	0.011131
	ZH45	0	0	0	0	0	0	0	0	0	0	1.37768	1.4258	1.45828	1.42059	0.0405514	0.0219115	0.0270372	0.0239412	0.0242967	0.00258126
	ZH42-alsSD	0.0630919	0.100311	0.0852948	0.0828993	0.0187249	0.716378	0.732046	0.710104	0.719509	0.0113011	0.24149	0.213001	0.244271	0.232921	0.0173071	0.123978	0.117035	0.121537	0.12085	0.00352225
Fraction of carbon flux from glucose to metabolites	BW25113	0	0	0	0	0	0	0	0	0	0	0	0	0	0	0	0	0	0	0	0	1	1	1	1	0
	DDPYM	0	0	0	0	0	0	0	0	0	0	0	0	0	0	0	0	0	0	0	0	1	1	1	1	0
	ZH40	0	0	0	0	0	0	0	0	0	0	0.478383	0.486233	0.48234	0.482318	0.0039251	0.314422	0.301593	0.322884	0.312966	0.0107197	0.207195	0.212174	0.194777	0.204716	0.00895991
	ZH44	0	0	0	0	0	0	0	0	0	0	0.479021	0.486296	0.481282	0.4822	0.00372368	0.312868	0.302488	0.324733	0.313363	0.011131	0.208111	0.211216	0.193985	0.204437	0.0091843
	ZH45	0	0	0	0	0	0	0	0	0	0	0.68884	0.712901	0.729139	0.710294	0.0202757	0.0219115	0.0270372	0.0239412	0.0242967	0.00258126	0.289248	0.260062	0.246919	0.26541	0.0216653
	ZH42-alsSD	0.031546	0.0501556	0.0426474	0.0414496	0.00936245	0.716378	0.732046	0.710104	0.719509	0.0113011	0.120745	0.1065	0.122136	0.11646	0.00865356	0.123978	0.117035	0.121537	0.12085	0.00352225	0.0073525	-0.00573659	0.00357622	0.00173071	0.00673688

## Sheet: Supplementary Figure 2
Supplementary Figure 2a. Carbon balance analysis of dTCA-E1 and iTCA
	iTCA strain	dTCA-E1 strain
Biomass production	29.8315	25.8247
Acetate production	11.3216	25.1968
Total CO2 production	15.421	19.2328
CO2 from TCA cycle	6.59775	1.55784
CO2 from Acetate formation	5.6608	12.5984
CO2 from other metabolism	3.16243	5.07654
Supplementary Figure 2b. NADPH metabolism balance analysis of dTCA-E1 and iTCA (mmol/gDCW/h)
	iTCA strain	dTCA-E1 strain
	NADPH	NADPH
Sustrate uptake	0	0
Glycolysis	0	0
PPP pathway	4.53932	8.64699
TCA cycle	2.49205	0.778886
Pyruvate metabolism	0	0
Acetate formation	0	0
Biomass formation	-11.6376	-10.0741
Transhydrogenase	4.53039	0.386768
Oxidative phosphorylation	0	0
Other	0.0758648	0.261484
Supplementary Figure 2c. ATP metabolism balance analysis of dTCA-E1 and iTCA (mmol/gDCW/h)
	iTCA strain	dTCA-E1 strain
	ATP	ATP
Sustrate uptake	-9.42899	-11.7085
Glycolysis	19.7724	26.7833
PPP pathway	0	0
TCA cycle	1.27498	-0.274669
Pyruvate metabolism	0	0
Acetate formation	5.28155	12.2695
Biomass formation	-31.4513	-27.2259
Transhydrogenase	0	0
Oxidative phosphorylation	56.2178	73.5933
Other	-41.6664	-73.4365
	82.5467	112.646
Supplementary Figure 2d. NADH/FADH2 metabolism balance analysis of dTCA-E1 and iTCA (mmol/gDCW/h)
	iTCA strain	dTCA-E1 strain
	NADH/FADH2	NADH/FADH2
Sustrate uptake	0	0
Glycolysis	15.8961	20.0953
PPP pathway	0	0
TCA cycle	5.055	-0.0104938
Pyruvate metabolism	9.9097	14.8605
Acetate formation	0	0
Biomass formation	2.58534	2.23801
Transhydrogenase	-4.53039	-0.386768
Oxidative phosphorylation	-28.9157	-36.7967
Other	0	0

## Sheet: Supplementary Figure 4
Supplementary Figure 4a. Aerobic growth of strains producing glutamate in glucose minimal medium
	Time(h)	BW25113-gdhA-ppc					DDPYM-gdhA-ppc					ZH40-gdhA-ppc
		Rep_1	Rep_2	Rep_3	Average	SD	Rep_1	Rep_2	Rep_3	Average	SD	Rep_1	Rep_2	Rep_3	Average	SD
Biomass (gDCW/L)	0	0.0064	0.0064	0.0064	0.0064	0	0.0064	0.0064	0.0064	0.0064	0	0.0064	0.0064	0.0064	0.0064	0
	4	0.05376	0.04736	0.06592	0.05568	0.00942779	0.0672	0.06208	0.06848	0.06592	0.00338656	0.0192	0.02496	0.02176	0.0219733	0.00288592
	6	0.1728	0.1472	0.2336	0.184533	0.044379	0.248	0.2144	0.24	0.234133	0.0175514	0.05312	0.0672	0.05888	0.0597333	0.00707868
	7	0.304	0.2592	0.3968	0.32	0.0701815	0.4224	0.3744	0.4128	0.4032	0.0253992	0.16704	0.2176	0.18112	0.188587	0.0260939
	8	0.5024	0.4336	0.6496	0.528533	0.110346	0.696	0.616	0.6784	0.663467	0.0420387	0.51968	0.57344	0.55424	0.54912	0.0272433
	10	1.112	1.104	1.104	1.10667	0.0046188	1.1392	1.1296	1.1296	1.1328	0.00554256	0.89216	0.86784	0.88704	0.882347	0.0128213
	12	1.216	1.184	1.2096	1.2032	0.0169328	1.264	1.264	1.2512	1.25973	0.00739008	0.87808	0.8896	0.8704	0.87936	0.00966379
	15	1.248	1.2192	1.2256	1.23093	0.0151226	1.1712	1.1424	1.1488	1.15413	0.0151226	0.81664	0.82688	0.83008	0.824533	0.00702058
Supplementary Figure 4b. Aerobic growth of strains producing acetate in glucose minimal medium
	Time(h)	BW25113					DDPYM					ZH40					ZH44					ZH45
		Rep_1	Rep_2	Rep_3	Average	SD	Rep_1	Rep_2	Rep_3	Average	SD	Rep_1	Rep_2	Rep_3	Average	SD	Rep_1	Rep_2	Rep_3	Average	SD	Rep_1	Rep_2	Rep_3	Average	SD
Biomass (gDCW/L)	0	0.0032	0.0032	0.0032	0.0032	0	0.0032	0.0032	0.0032	0.0032	0	0.0032	0.0032	0.0032	0.0032	0	0.0032	0.0032	0.0032	0.0032	0	0.0032	0.0032	0.0032	0.0032	0
	3	0.02432	0.02112	0.02304	0.0228267	0.00161063	0.01888	0.01856	0.01632	0.01792	0.00139485	0.02176	0.0208	0.01984	0.0208	0.00096	0.01824	0.01568	0.0176	0.0171733	0.00133227	0.0128	0.0128	0.0144	0.0133333	0.00092376
	4	0.04512	0.03904	0.04384	0.0426667	0.00320533	0.032	0.03328	0.0288	0.03136	0.00230755	0.03968	0.03744	0.03872	0.0386133	0.0011238	0.03552	0.0304	0.03424	0.0333867	0.00266453	0.02624	0.02592	0.02912	0.0270933	0.00176242
	5	0.08864	0.07872	0.08704	0.0848	0.00532586	0.0624	0.06208	0.05408	0.05952	0.00471389	0.07872	0.07552	0.0768	0.0770133	0.00161063	0.07008	0.06048	0.06848	0.0663467	0.00514328	0.05312	0.05344	0.06016	0.0555733	0.00397539
	6	0.17024	0.1536	0.16896	0.164267	0.00925975	0.11968	0.1216	0.1056	0.115627	0.00873625	0.15488	0.14592	0.14976	0.150187	0.00449521	0.13632	0.11712	0.13568	0.129707	0.0109051	0.10752	0.10816	0.12224	0.11264	0.00832
	7	0.32	0.288	0.31744	0.30848	0.0177823	0.22144	0.22272	0.19392	0.212693	0.0162708	0.28416	0.26368	0.27392	0.27392	0.01024	0.25216	0.21888	0.25216	0.241067	0.0192142	0.20736	0.20864	0.2368	0.2176	0.01664
	8	0.5744	0.5184	0.5696	0.554133	0.0310389	0.4176	0.4112	0.368	0.398933	0.0269795	0.488	0.4576	0.4832	0.476267	0.016343	0.4352	0.3824	0.4384	0.418667	0.0314486	0.3888	0.384	0.4304	0.401067	0.0255165
	9	0.9536	0.8928	0.928	0.9248	0.0305261	0.704	0.6816	0.6208	0.6688	0.0430516	0.736	0.6976	0.736	0.7232	0.0221703	0.68096	0.61184	0.68608	0.659627	0.0414636	0.66048	0.65536	0.704	0.67328	0.0267272
	10	1.1744	1.1744	1.1776	1.17547	0.00184752	1.0976	1.0784	0.9888	1.05493	0.0580721	0.9856	0.9792	0.9792	0.981333	0.00369504	0.96	0.87808	0.96768	0.935253	0.0496622	0.97792	0.96768	1.03936	0.994987	0.038768
	11	1.2704	1.2608	1.2576	1.26293	0.00666133	1.2352	1.2256	1.1744	1.21173	0.032686	0.976	0.9888	0.9856	0.983467	0.00666133	0.9472	0.92672	0.96256	0.945493	0.0179808	1.07776	1.09824	1.07776	1.08459	0.0118241
	12	1.2576	1.2576	1.264	1.25973	0.00369504	1.2288	1.216	1.2352	1.22667	0.00977616	0.976	0.9696	1.0016	0.9824	0.0169328	0.94976	0.94208	0.93952	0.943787	0.00532906	1.0752	1.09312	1.08288	1.08373	0.00899042

## Sheet: Supplementary Figure 5
Supplementary Figure 5a. Glucose catabolism of BW25113 during whole-cell biocatalysis
	Time(h)	Glucose					Acetate					α-Ketoglutarate
		Rep_1	Rep_2	Rep_3	Average	SD	Rep_1	Rep_2	Rep_3	Average	SD	Rep_1	Rep_2	Rep_3	Average	SD
Metabolites concentrations (mmol/L)	0	44.5	45.7	43.8	44.6667	0.960902	0	0	0	0	0	0	0	0	0	0
	2	20.6	21.7	21.6	21.3	0.608276	21.1585	19.6828	19.3977	20.0797	0.94513	0	0	0	0	0
	4	5.9	6.3	7.3	6.5	0.72111	30.2716	28.2446	29.0942	29.2035	1.01791	0	0	0	0	0
	6	0	0	0	0	0	25.2904	21.3738	24.3535	23.6726	2.0452	0	0	0	0	0
	8	0	0	0	0	0	6.27664	6.29331	8.21182	6.92726	1.1125	0.1	0	0	0.0333333	0.057735
	10	0	0	0	0	0	0	0	0	0	0	0	0	0	0	0
Supplementary Figure 5b. Glucose catabolism of DDPYM during whole-cell biocatalysis
	Time(h)	Glucose					Acetate					α-Ketoglutarate
		Rep_1	Rep_2	Rep_3	Average	SD	Rep_1	Rep_2	Rep_3	Average	SD	Rep_1	Rep_2	Rep_3	Average	SD
Metabolites concentrations (mmol/L)	0	45.5	45.9	45.4	45.6	0.264575	0	0	0	0	0	0	0	0	0	0
	2	23.7	25.4	23.5	24.2	1.04403	14.7222	15.4864	15.3409	15.1831	0.405791	0	0	0	0	0
	4	8.2	9.9	9.5	9.2	0.888819	22.9503	20.9646	22.5079	22.141	1.04247	0	0	0	0	0
	6	0	0	0	0	0	16.9481	17.3389	18.7334	17.6735	0.938487	0	0	0	0	0
	8	0	0	0	0	0	2.80147	4.37064	4.12884	3.76698	0.84485	0	0	0	0	0
	10	0	0	0	0	0	0	0	0	0	0	0	0	0	0	0
Supplementary Figure 5c. Glucose catabolism of ZH40 during whole-cell biocatalysis
	Time(h)	Glucose					Acetate					α-Ketoglutarate
		Rep_1	Rep_2	Rep_3	Average	SD	Rep_1	Rep_2	Rep_3	Average	SD	Rep_1	Rep_2	Rep_3	Average	SD
Metabolites concentrations (mmol/L)	0	45.8	46	46.1	45.9667	0.152753	0.699307	0.782276	0.845186	0.77559	0.073169	0	0	0	0	0
	2	26.2	27.5	25.1	26.2667	1.20139	18.2046	17.422	18.8442	18.1569	0.712307	5.3	5	6	5.43333	0.51316
	4	15.7	17	13	15.2333	2.04042	29.5917	30.4446	32.8091	30.9485	1.66681	8.1	7.9	9.7	8.56667	0.986577
	6	4.1	5.5	1.5	3.7	2.02978	36.7636	38.6283	40.3351	38.5757	1.7863	11.4	11.1	13.1	11.8667	1.07858
	8	0	0	0	0	0	40.3212	43.8006	43.7455	42.6224	1.9931	13.8	13.9	14.4	14.0333	0.321455
	10	0	0	0	0	0	45.6011	46.3494	45.9783	45.9763	0.374154	15	14.4	15.4	14.9333	0.503322
Supplementary Figure 5d. Glucose catabolism of ZH44 during whole-cell biocatalysis
	Time(h)	Glucose					Acetate					α-Ketoglutarate
		Rep_1	Rep_2	Rep_3	Average	SD	Rep_1	Rep_2	Rep_3	Average	SD	Rep_1	Rep_2	Rep_3	Average	SD
Metabolites concentrations (mmol/L)	0	45.6	46.2	45.8	45.8667	0.305505	0.553428	0.568016	0.954595	0.692013	0.22752	0	0	0	0	0
	2	26.8	27.6	25	26.4667	1.33167	18.2915	16.9797	19.5315	18.2675	1.27607	5.3	5	6	5.43333	0.51316
	4	15.7	17	13	15.2333	2.04042	30.1236	30.5824	32.754	31.1533	1.40506	8.3	7.9	9.7	8.63333	0.945163
	6	4.1	5.5	0	3.2	2.85832	36.9324	38.6375	40.4363	38.6688	1.75216	11.4	10.9	13.2	11.8333	1.20968
	8	0	0	0	0	0	41.3451	42.404	41.491	41.7467	0.573886	13.7	13.8	14.4	13.9667	0.378594
	10	0	0	0	0	0	45.662	46.3555	45.8775	45.965	0.354956	14.9	14.4	15.5	14.9333	0.550757
Supplementary Figure 5e. Glucose catabolism of ZH45 during whole-cell biocatalysis
	Time(h)	Glucose					Acetate					α-Ketoglutarate
		Rep_1	Rep_2	Rep_3	Average	SD	Rep_1	Rep_2	Rep_3	Average	SD	Rep_1	Rep_2	Rep_3	Average	SD
Metabolites concentrations (mmol/L)	0	46.1	45.5	46.1	45.9	0.34641	0.79504	0.837892	0.786834	0.806589	0.0274182	0	0	0	0	0
	2	31.1	27.5	29	29.2	1.80831	17.886	20.9788	21.1961	20.0203	1.85155	0	0	0	0	0
	4	22.3	17.5	17.6	19.1333	2.74287	31.3889	39.4289	38.452	36.4232	4.38717	0.6	0.6	0.7	0.633333	0.057735
	6	12.3	5.4	5.5	7.73333	3.95517	42.2926	50.9076	49.6059	47.602	4.64396	0.9	0.9	0.9	0.9	0
	8	0	0	0	0	0	58.6834	62.8089	64.7558	62.0827	3.10064	1.1	1.1	1	1.06667	0.057735
	10	0	0	0	0	0	65.6627	67.9563	69.5042	67.7077	1.93275	1	1.3	1.1	1.13333	0.152753
Supplementary Figure 5f. Glucose catabolism of ZH42-alsSD during whole-cell biocatalysis
	Time(h)	Glucose					Pyruvate					Acetoin					Acetate					α-Ketoglutarate
		Rep_1	Rep_2	Rep_3	Average	SD	Rep_1	Rep_2	Rep_3	Average	SD	Rep_1	Rep_2	Rep_3	Average	SD	Rep_1	Rep_2	Rep_3	Average	SD	Rep_1	Rep_2	Rep_3	Average	SD
Metabolites concentrations (mmol/L)	0	44.3	44.2	45.9	44.8	0.953939	0	0	0	0	0	0	0	0	0	0	0	0	0	0	0	0	0	0	0	0
	2	12.6	21.5	22.1	18.7333	5.32009	0.2	0.1	0.1	0.133333	0.057735	21.1	20.2	21.2	20.8333	0.550757	3.6	4.5	3.5	3.86667	0.550757	2.6	2.4	2.3	2.43333	0.152753
	4	5.9	8.6	8	7.5	1.41774	3.4	2.8	3.7	3.3	0.458258	30	29.1	30	29.7	0.519615	4.9	6.1	7.9	6.3	1.50997	5.2	4.6	4.6	4.8	0.34641
	6	0.2	0.2	0.1	0.166667	0.057735	4.6	6.5	7.7	6.26667	1.56312	33.6	33.1	33.7	33.4667	0.321455	8.5	5.9	9.5	7.96667	1.85831	5.7	5.6	4.7	5.33333	0.550757
	8	0	0	0	0	0	3.8	5.4	6.2	5.13333	1.22202	34.7	33.6	34.2	34.1667	0.550757	10.1	9.7	10.4	10.0667	0.351188	5.8	5.9	5.6	5.76667	0.152753
	10	0	0	0	0	0	3.2	4.3	5	4.16667	0.907377	36.6	35.5	35.8	35.9667	0.568624	12.1	10.7	12.2	11.6667	0.83865	6.2	6.1	5.9	6.06667	0.152753

## Sheet: Supplementary Table 2
Supplementary Table 2. Aerobic growth characteristics of unevolved TCA cycle-defective E. coli dTCA in glucose minimal medium after introducing mutations in succinate dehydrogenase and citrate synthase.
	Specific growth rate (h-1)						Biomass yield (gDCW/g)						Acetate yield (mol/mol)
	Rep_1	Rep_2	Rep_3	Average	SD	p values	Rep_1	Rep_2	Rep_3	Average	SD	p values	Rep_1	Rep_2	Rep_3	Average	SD	p values
dTCA ΔsdhA	0.356624	0.348108	0.355864	0.353532	0.00471277		0.266	0.233	0.256	0.251667	0.0169214		0.585	0.637	0.553	0.591667	0.042395
dTCA ΔsdhA glt(T109P)	0.43793	0.439101	0.433595	0.436875	0.00290082	5.80369e-05	0.296	0.282	0.272	0.283333	0.0120554	0.063937	1.079	0.972	0.984	1.01167	0.0586202	0.000870502
dTCA ΔsdhA gltA(L10I,T109P)	0.434865	0.439188	0.434055	0.436036	0.00275946	7.20205e-05	0.316	0.302	0.266	0.294667	0.0257941	0.0833918	1.08	1.02	0.927	1.009	0.0770909	0.00330527
dTCA ΔsdhA gltA(H157Y)	0.440055	0.430667	0.445155	0.438626	0.00734924	0.00021002	0.271	0.266	0.26	0.265667	0.00550757	0.285956	0.926	0.921	0.902	0.916333	0.0126623	0.00319067
dTCA ΔsdhA gltA(I375T)	0.454234	0.448045	0.449136	0.450471	0.00330351	2.16694e-05	0.274	0.264	0.27	0.269333	0.00503322	0.206105	0.994	0.931	0.976	0.967	0.03245	0.000378869

## Sheet: Supplementary Table 7
Supplementary Table 4. Specific growth rate of strains with defective TCA cycle that grow in glucose minimal medium with supplements or pathway engineering
	Specific growth rate (h-1)
	Rep_1	Rep_2	Rep_3	Rep_4	Rep_5	Rep_6	Average	SD	p values
BW25113 ΔaceAΔsucA
BW25113 ΔaceAΔsucAΔsdhA	0.262	0.325	0.283	0.314	0.346	0.363	0.3155	0.0379407
BW25113 ΔaceAΔsucA with 2 mmol/L Suc	0.43	0.486	0.57	0.535	0.553	0.566	0.523333	0.0549897	3.50739e-05
BW25113 ΔaceAΔsucA with 3AAs	0.392	0.542	0.5	0.542	0.471	0.595	0.507	0.0703761	0.000438309
BW25113	0.504	0.485	0.524	0.524	0.631	0.594	0.543667	0.0564789	2.12469e-05
DDPYM	0.499	0.506	0.51	0.597	0.538	0.613	0.543833	0.0494587	6.66079e-06
DDPYM ΔaceAΔsucA	0.474	0.446	0.492	0.52	0.594	0.547	0.512167	0.0533157	4.19748e-05
DDPYM ΔaceAΔsucABCD	0.499	0.474	0.569	0.563	0.494	0.516	0.519167	0.0387165	3.39416e-06

## Sheet: Supplementary Table 8
Supplementary Table 5. Aerobic growth and acetate production of E. coli BW25113 and the engineered strains in glucose minimal medium
	BW25113					DDPYM					ZH40					ZH44					ZH45
	Rep_1	Rep_2	Rep_3	Average	SD	Rep_1	Rep_2	Rep_3	Average	SD	Rep_1	Rep_2	Rep_3	Average	SD	Rep_1	Rep_2	Rep_3	Average	SD	Rep_1	Rep_2	Rep_3	Average	SD
μ (h-1)	0.648193	0.659525	0.659523	0.655747	0.00654194	0.62676	0.62473	0.627682	0.626391	0.00151029	0.632401	0.62771	0.642883	0.634332	0.00776861	0.640178	0.644387	0.649998	0.644854	0.00492686	0.684992	0.684795	0.685251	0.685013	0.000228672
Yx/s (gDCW/gglc)	0.340752	0.340555	0.385041	0.355449	0.025627	0.333004	0.345847	0.316673	0.331841	0.0146221	0.265025	0.273348	0.304953	0.281108	0.0210651	0.269227	0.254573	0.289446	0.271082	0.0175103	0.312231	0.317718	0.322992	0.317647	0.0053812
qglucose (mmol/gDCW/h)	10.568	10.759	9.51592	10.281	0.669394	10.4563	10.0354	11.0118	10.5012	0.489712	13.2567	12.7577	11.7119	12.5754	0.788346	13.2102	14.0625	12.4759	13.2495	0.794019	12.1881	11.9742	11.7865	11.983	0.200966
racetate (mmol/gDCW/h)	5.58967	5.42818	5.52029	5.51271	0.0810104	4.95461	4.43922	5.25114	4.88166	0.410844	7.5614	6.78908	7.02082	7.12377	0.396319	6.66407	7.55836	6.61203	6.94482	0.531976	7.8044	8.26925	7.88329	7.98565	0.248758
production acetate (mmol/gDCW)	8.62346	8.23044	8.37013	8.40801	0.19923	7.90511	7.10583	8.36593	7.79229	0.637578	11.9567	10.8156	10.9208	11.231	0.630603	10.4097	11.7295	10.1724	10.7706	0.838944	11.3934	12.0755	11.5042	11.6577	0.366042
Yacetate/glucose (mol/mol)growth	0.530977	0.501448	0.585194	0.539207	0.0424752	0.548708	0.501454	0.542048	0.530737	0.0255771	0.671873	0.586251	0.559082	0.605736	0.0588659	0.598248	0.686895	0.598219	0.627787	0.0511885	0.572135	0.79697	0.762683	0.710596	0.12113
